# Supplementary material for: 1-(2-Hy­droxy­eth­yl)-4-{3-[(E)-2-(trifluoro­meth­yl)-9H-thioxanthen-9-yl­idene]prop­yl}piperazine-1,4-diium bis­(3-carb­oxy­prop-2-enoate)
Source: Acta Crystallogr Sect E Struct Rep Online. 2011 Jul 13;67(Pt 8):o2017–8. doi: 10.1107/S160053681102722X (PMC3213470; doi:10.1107/S160053681102722X)
Supplement: Supplementary file 1 [file e-67-o2017-sup1.cif]

##############################################################################
#                                                                            #
# This CIF contains the data in a paper accepted for publication in          #
# Acta Crystallographica Section E. It conforms to the requirements of       #
# Notes for Authors for Acta Crystallographica Section E, and has been       #
# peer reviewed under the auspices of the IUCr Commission on Journals.       #
#                                                                            #
# Full details of the Crystallographic Information File format               #
# are given in the paper "The Crystallographic Information File (CIF):       #
# a New Standard Archive File for Crystallography" by S. R. Hall, F. H.      #
# Allen and I. D. Brown [Acta Cryst. (1991), A47, 655-685].                  #
#                                                                            #
# The current version of the core CIF dictionary is obtainable from          #
# ftp://ftp.iucr.org/pub/cif_core.dic.                                       #
#                                                                            #
# Software is freely available for graphical display of the structure(s)     #
# in this CIF. For information consult the CIF software page                 #
# http://www.iucr.org/resources/cif/software.                                #
#                                                                            #
# This file may be used for bona fide research purposes within the           #
# scientific community so long as proper attribution is given to the journal # 
# article from which it was obtained.                                        #
#                                                                            #
##############################################################################
data_global
_audit_creation_method     'PLATON <TABLE ACC> option'
_journal_date_recd_electronic     2011-07-06
_journal_date_accepted     2011-07-07
_journal_name_full     'Acta Crystallographica, Section E'
_journal_year     2011
_journal_volume     67
_journal_issue      8
_journal_page_first     o2017
_journal_page_last     o2018
_journal_paper_category     QO
_journal_coeditor_code     TK2763
_publ_contact_author_name
; Dr. Mehmet Akkurt
;
_publ_contact_author_address
; Department of Physics
  Faculty of Sciences
  Erciyes University
  38039 Kayseri
  Turkey
;
_publ_contact_author_email     akkurt@erciyes.edu.tr
_publ_contact_author_fax     '+90-352-4374933'
_publ_contact_author_phone     '+90-352-4374901 ext. 33106'
_publ_section_title
;\
1-(2-Hydroxyethyl)-4-{3-[(<i>E</i>)-2-(trifluoromethyl)-9<i>H</i>-thioxanthen-\
9-ylidene]propyl}piperazine-1,4-diium bis(3-carboxyprop-2-enoate)
;
loop_
    _publ_author_name
    _publ_author_address
    'M. S. Siddegowda'
;
Department of Studies in Chemistry,
University of Mysore,
Manasagangotri,
Mysore 570 006,
India
;
    'Ray J. Butcher'
;
Department of Chemistry,
Howard University,
525 College Street NW,
Washington,
DC 20059,
USA
;
    'Mehmet Akkurt'
;
Department of Physics,
Faculty of Sciences,
Erciyes University,
38039 Kayseri,
Turkey
;
    'H. S. Yathirajan'
;
Department of Studies in Chemistry,
University of Mysore,
Manasagangotri,
Mysore 570 006,
India
;
    'A. R. Ramesh'
;
R. L. Fine Chem,
Bangalore 560 064, India
;
data_I
_chemical_name_systematic
;
1-(2-Hydroxyethyl)-4-{3-[(<i>E</i>)-2-(trifluoromethyl)-9<i>H</i>-thioxanthen-
9-ylidene]propyl}piperazine-1,4-diium bis(3-carboxyprop-2-enoate)
;
_chemical_name_common     ?
_chemical_formula_moiety     'C23 H27 F3 N2 O S 2+, 2(C4 H3 O4 -)'
_chemical_formula_sum     'C31 H33 F3 N2 O9 S'
_chemical_formula_structural     ?
_chemical_formula_iupac     'C23 H27 F3 N2 O S 2+, 2C4 H3 O4 -'
_chemical_formula_weight     666.66
_chemical_melting_point     ?
_symmetry_cell_setting     triclinic
_symmetry_space_group_name_H-M     'P -1'
_symmetry_space_group_name_Hall     '-P 1'
loop_
    _symmetry_equiv_pos_site_id
    _symmetry_equiv_pos_as_xyz
    1 x,y,z
    2 -x,-y,-z
_cell_length_a     6.4175(2)
_cell_length_b     9.6185(4)
_cell_length_c     25.5771(10)
_cell_angle_alpha     96.377(4)
_cell_angle_beta     96.295(3)
_cell_angle_gamma     92.774(3)
_cell_volume     1556.63(10)
_cell_formula_units_Z     2
_cell_measurement_reflns_used     5369
_cell_measurement_theta_min     4.6269
_cell_measurement_theta_max     75.3879
_cell_measurement_temperature     295(2)
_exptl_crystal_description     'thick needle'
_exptl_crystal_colour     colourless
_exptl_crystal_size_max     0.53
_exptl_crystal_size_mid     0.17
_exptl_crystal_size_min     0.12
_exptl_crystal_size_rad     ?
_exptl_crystal_density_diffrn     1.422
_exptl_crystal_density_meas     ?
_exptl_crystal_density_method     'Not Measured'
_exptl_crystal_F_000     696
_exptl_absorpt_coefficient_mu     1.587
_exptl_absorpt_correction_type     multi-scan
_exptl_absorpt_process_details     '(CrysAlis PRO; Oxford Diffraction, 2007)'
_exptl_absorpt_correction_T_min     0.643
_exptl_absorpt_correction_T_max     1.000
_exptl_special_details
;
;
_diffrn_ambient_temperature     295(2)
_diffrn_radiation_type     CuK\a
_diffrn_radiation_wavelength     1.54184
_diffrn_radiation_source     'Enhance (Cu) X-ray Source'
_diffrn_radiation_monochromator     graphite
_diffrn_measurement_device_type     'Oxford Diffraction Xcalibur Ruby Gemini'
_diffrn_measurement_method     \w
_diffrn_detector_area_resol_mean     10.5081
_diffrn_reflns_number     11625
_diffrn_reflns_av_R_equivalents     0.0000
_diffrn_reflns_av_sigmaI/netI     0.0346
_diffrn_reflns_theta_min     4.63
_diffrn_reflns_theta_max     75.70
_diffrn_reflns_theta_full     67.50
_diffrn_measured_fraction_theta_max     0.983
_diffrn_measured_fraction_theta_full     1.000
_diffrn_reflns_limit_h_min     -8
_diffrn_reflns_limit_h_max     5
_diffrn_reflns_limit_k_min     -11
_diffrn_reflns_limit_k_max     12
_diffrn_reflns_limit_l_min     -31
_diffrn_reflns_limit_l_max     31
_diffrn_reflns_reduction_process
;
;
_diffrn_standards_number     ?
_diffrn_standards_interval_count     ?
_diffrn_standards_interval_time     ?
_diffrn_standards_decay_%     ?
_refine_special_details
;
Refinement on <i>F</i>^2^ for ALL reflections except those flagged by the user
for potential systematic errors. Weighted <i>R</i>-factors <i>wR</i> and all
goodnesses of fit <i>S</i> are based on <i>F</i>^2^, conventional
<i>R</i>-factors <i>R</i> are based on <i>F</i>, with <i>F</i> set to zero for
negative <i>F</i>^2^. The observed criterion of <i>F</i>^2^ > \s(<i>F</i>^2^)
is used only for calculating -<i>R</i>-factor-obs <i>etc</i>. and is not
relevant to the choice of reflections for refinement. <i>R</i>-factors based
on <i>F</i>^2^ are statistically about twice as large as those based on
<i>F</i>, and <i>R</i>-factors based on ALL data will be even larger.
;
_reflns_number_total     11625
_reflns_number_gt     9926
_reflns_threshold_expression     i>2\s(i)
_refine_ls_structure_factor_coef     Fsqd
_refine_ls_matrix_type     full
_refine_ls_R_factor_all     0.0622
_refine_ls_R_factor_gt     0.0552
_refine_ls_wR_factor_gt     0.1550
_refine_ls_wR_factor_ref     0.1617
_refine_ls_goodness_of_fit_ref     1.034
_refine_ls_restrained_S_all     1.042
_refine_ls_number_reflns     11625
_refine_ls_number_parameters     430
_refine_ls_number_restraints     12
_refine_ls_number_constraints     ?
_refine_ls_hydrogen_treatment     constr
_refine_ls_weighting_scheme     calc
_refine_ls_weighting_details
         'calc w=1/[\s^2^(Fo^2^)+(0.0915P)^2^+0.2879P] where P=(Fo^2^+2Fc^2^)/3'
_atom_sites_solution_hydrogens     geom
_atom_sites_solution_primary     direct
_atom_sites_solution_secondary     difmap
_refine_ls_shift/su_max     0.001
_refine_ls_shift/su_mean     0.000
_refine_diff_density_max     0.468
_refine_diff_density_min     -0.273
_refine_ls_extinction_method     'none'
_refine_ls_abs_structure_details     ?
_refine_ls_abs_structure_Flack     .
loop_
    _atom_type_symbol
    _atom_type_description
    _atom_type_scat_dispersion_real
    _atom_type_scat_dispersion_imag
    _atom_type_scat_source
    C C 0.0181 0.0091 ' International Tables Vol C Tables 4.2.6.8 and 6.1.1.4'
    H H 0.0000 0.0000 ' International Tables Vol C Tables 4.2.6.8 and 6.1.1.4'
    F F 0.0727 0.0534 ' International Tables Vol C Tables 4.2.6.8 and 6.1.1.4'
    N N 0.0311 0.0180 ' International Tables Vol C Tables 4.2.6.8 and 6.1.1.4'
    O O 0.0492 0.0322 ' International Tables Vol C Tables 4.2.6.8 and 6.1.1.4'
    S S 0.3331 0.5567 ' International Tables Vol C Tables 4.2.6.8 and 6.1.1.4'
_computing_data_collection     '<i>CrysAlis PRO</i> (Oxford Diffraction, 2007)'
_computing_cell_refinement     '<i>CrysAlis PRO</i> (Oxford Diffraction, 2007)'
_computing_data_reduction     '<i>CrysAlis RED</i> (Oxford Diffraction, 2007)'
_computing_structure_solution     '<i>SHELXS97</i> (Sheldrick, 2008)'
_computing_structure_refinement     '<i>SHELXL97</i> (Sheldrick, 2008)'
_computing_molecular_graphics     '<i>ORTEP-3 for Windows</i> (Farrugia, 1997)'
_computing_publication_material
                  '<i>WinGX</i> (Farrugia, 1999) and <i>PLATON</i> (Spek, 2009)'
loop_
    _atom_site_type_symbol
    _atom_site_label
    _atom_site_fract_x
    _atom_site_fract_y
    _atom_site_fract_z
    _atom_site_U_iso_or_equiv
    _atom_site_thermal_displace_type
    _atom_site_calc_flag
    _atom_site_refinement_flags
    _atom_site_occupancy
    _atom_site_disorder_assembly
    _atom_site_disorder_group
    S S1 -0.28261(7) 0.43649(6) 0.60072(2) 0.0659(2) Uani d . 1.000 . .
    F F1A 0.4612(4) 0.9150(2) 0.57634(7) 0.1255(9) Uani d DP 0.873(2) A 1
    F F2A 0.4440(3) 0.8145(2) 0.49990(8) 0.0980(7) Uani d DP 0.873(2) A 1
    F F3A 0.2283(3) 0.9651(2) 0.51652(13) 0.1469(15) Uani d DP 0.873(2) A 1
    O O1 1.32172(19) 0.39302(13) 0.98491(5) 0.0546(4) Uani d . 1.000 . .
    N N1 0.66238(16) 0.39316(11) 0.79768(4) 0.0305(3) Uani d . 1.000 . .
    N N2 0.91809(17) 0.37193(11) 0.89824(4) 0.0306(3) Uani d . 1.000 . .
    C C1 0.1779(2) 0.48863(17) 0.64991(6) 0.0438(4) Uani d . 1.000 . .
    C C2 0.1109(3) 0.56962(18) 0.60557(6) 0.0477(5) Uani d . 1.000 . .
    C C3 0.2459(3) 0.66960(18) 0.58916(7) 0.0516(5) Uani d . 1.000 . .
    C C4 0.1775(3) 0.7513(2) 0.55001(8) 0.0582(6) Uani d . 1.000 A .
    C C5 -0.0262(3) 0.7307(2) 0.52472(8) 0.0656(7) Uani d . 1.000 . .
    C C6 -0.1606(3) 0.6297(2) 0.53930(8) 0.0651(7) Uani d . 1.000 . .
    C C7 -0.0948(3) 0.55110(19) 0.58004(7) 0.0521(5) Uani d . 1.000 . .
    C C8 0.3238(3) 0.8631(2) 0.53587(8) 0.0680(7) Uani d D 1.000 . .
    C C9 -0.1214(3) 0.3095(2) 0.62478(7) 0.0547(5) Uani d . 1.000 . .
    C C10 -0.2118(4) 0.1745(2) 0.62336(9) 0.0729(7) Uani d . 1.000 . .
    C C11 -0.0916(4) 0.0699(2) 0.64065(10) 0.0856(9) Uani d . 1.000 . .
    C C12 0.1184(4) 0.0977(2) 0.65792(9) 0.0724(8) Uani d . 1.000 . .
    C C13 0.2079(3) 0.23213(19) 0.66001(7) 0.0562(6) Uani d . 1.000 . .
    C C14 0.0877(3) 0.34244(18) 0.64521(6) 0.0477(5) Uani d . 1.000 . .
    C C15 0.3059(2) 0.54985(16) 0.69190(6) 0.0451(5) Uani d . 1.000 . .
    C C16 0.3723(2) 0.49081(16) 0.74246(6) 0.0429(4) Uani d . 1.000 . .
    C C17 0.6030(2) 0.45802(15) 0.74784(5) 0.0371(4) Uani d . 1.000 . .
    C C18 0.8816(2) 0.34649(14) 0.79991(5) 0.0341(3) Uani d . 1.000 . .
    C C19 0.9388(2) 0.27621(13) 0.84905(5) 0.0340(4) Uani d . 1.000 . .
    C C20 0.6999(2) 0.42049(14) 0.89560(5) 0.0340(3) Uani d . 1.000 . .
    C C21 0.6437(2) 0.49041(13) 0.84642(5) 0.0337(4) Uani d . 1.000 . .
    C C22 0.9676(2) 0.30256(14) 0.94779(6) 0.0382(4) Uani d . 1.000 . .
    C C23 1.1958(3) 0.27466(16) 0.95978(6) 0.0461(5) Uani d . 1.000 . .
    F F3B 0.268(2) 0.8830(13) 0.4868(3) 0.1469(15) Uani d DP 0.127(2) A 2
    F F1B 0.304(2) 0.9803(8) 0.5651(4) 0.1255(9) Uani d DP 0.127(2) A 2
    F F2B 0.5195(10) 0.8365(13) 0.5404(5) 0.0980(7) Uani d DP 0.127(2) A 2
    O O1A 0.35437(16) 0.18909(10) 0.79446(5) 0.0436(3) Uani d . 1.000 . .
    O O2A 0.60481(16) 0.05328(11) 0.77149(6) 0.0524(4) Uani d . 1.000 . .
    O O3A 0.02774(18) -0.30289(11) 0.78941(6) 0.0588(4) Uani d . 1.000 . .
    O O4A -0.25463(17) -0.18840(12) 0.77479(7) 0.0663(5) Uani d . 1.000 . .
    C C1A 0.4234(2) 0.07131(14) 0.78390(6) 0.0364(4) Uani d . 1.000 . .
    C C2A 0.2834(2) -0.05762(14) 0.78550(6) 0.0385(4) Uani d . 1.000 . .
    C C3A 0.0781(2) -0.06083(14) 0.78089(6) 0.0383(4) Uani d . 1.000 . .
    C C4A -0.0509(2) -0.19431(14) 0.78216(7) 0.0422(4) Uani d . 1.000 . .
    O O1B 0.24341(15) 0.57369(10) 0.90547(4) 0.0412(3) Uani d . 1.000 . .
    O O2B -0.01770(15) 0.70858(11) 0.92034(5) 0.0456(3) Uani d . 1.000 . .
    O O3B 0.55830(18) 1.06667(11) 0.90607(7) 0.0639(5) Uani d . 1.000 . .
    O O4B 0.84275(17) 0.95113(12) 0.91559(7) 0.0623(5) Uani d . 1.000 . .
    C C1B 0.1684(2) 0.69183(13) 0.91202(5) 0.0337(4) Uani d . 1.000 . .
    C C2B 0.3074(2) 0.82060(14) 0.91032(6) 0.0391(4) Uani d . 1.000 . .
    C C3B 0.5119(2) 0.82417(13) 0.91468(6) 0.0362(4) Uani d . 1.000 . .
    C C4B 0.6382(2) 0.95740(14) 0.91189(7) 0.0424(4) Uani d . 1.000 . .
    H H1A 0.57380 0.31640 0.79770 0.0370 Uiso c R 1.000 . .
    H H5A -0.07150 0.78460 0.49810 0.0790 Uiso c R 1.000 . .
    H H2A 1.00930 0.44800 0.89960 0.0370 Uiso c R 1.000 . .
    H H3A 0.38440 0.68180 0.60470 0.0620 Uiso c R 1.000 . .
    H H1 1.32630 0.45270 0.96450 0.0820 Uiso c R 1.000 . .
    H H12A 0.20020 0.02600 0.66820 0.0870 Uiso c R 1.000 . .
    H H13A 0.35030 0.24980 0.67140 0.0670 Uiso c R 1.000 . .
    H H15A 0.36010 0.64000 0.68930 0.0540 Uiso c R 1.000 . .
    H H16A 0.28670 0.40570 0.74390 0.0510 Uiso c R 1.000 . .
    H H6A -0.29610 0.61380 0.52190 0.0780 Uiso c R 1.000 . .
    H H10A -0.35280 0.15480 0.61080 0.0870 Uiso c R 1.000 . .
    H H11A -0.15280 -0.01970 0.64060 0.1030 Uiso c R 1.000 . .
    H H18A 0.97870 0.42690 0.79980 0.0410 Uiso c R 1.000 . .
    H H18B 0.89440 0.28150 0.76880 0.0410 Uiso c R 1.000 . .
    H H19A 0.84760 0.19230 0.84800 0.0410 Uiso c R 1.000 . .
    H H19B 1.08220 0.24840 0.84970 0.0410 Uiso c R 1.000 . .
    H H20A 0.68780 0.48600 0.92660 0.0410 Uiso c R 1.000 . .
    H H20B 0.60140 0.34090 0.89590 0.0410 Uiso c R 1.000 . .
    H H21A 0.50090 0.51950 0.84580 0.0400 Uiso c R 1.000 . .
    H H21B 0.73650 0.57340 0.84710 0.0400 Uiso c R 1.000 . .
    H H22A 0.92550 0.36180 0.97760 0.0460 Uiso c R 1.000 . .
    H H22B 0.88450 0.21440 0.94430 0.0460 Uiso c R 1.000 . .
    H H23A 1.20680 0.20010 0.98240 0.0550 Uiso c R 1.000 . .
    H H23B 1.25010 0.24220 0.92690 0.0550 Uiso c R 1.000 . .
    H H16B 0.34780 0.55750 0.77210 0.0510 Uiso c R 1.000 . .
    H H17A 0.62940 0.39420 0.71750 0.0450 Uiso c R 1.000 . .
    H H17B 0.68950 0.54370 0.74820 0.0450 Uiso c R 1.000 . .
    H H2AA 0.34710 -0.14090 0.79010 0.0460 Uiso c R 1.000 . .
    H H3AA 0.01080 0.02140 0.77670 0.0460 Uiso c R 1.000 . .
    H H4A -0.28400 -0.10740 0.77180 0.0990 Uiso c R 1.000 . .
    H H2BA 0.24320 0.90380 0.90580 0.0470 Uiso c R 1.000 . .
    H H3BA 0.58020 0.74270 0.91960 0.0430 Uiso c R 1.000 . .
    H H4B 0.87370 0.87110 0.91980 0.0930 Uiso c R 1.000 . .
loop_
    _atom_site_aniso_label
    _atom_site_aniso_U_11
    _atom_site_aniso_U_22
    _atom_site_aniso_U_33
    _atom_site_aniso_U_12
    _atom_site_aniso_U_13
    _atom_site_aniso_U_23
    S1 0.0438(2) 0.0814(3) 0.0728(3) -0.0019(2) 0.0006(2) 0.0191(2)
    F1A 0.170(2) 0.1107(15) 0.0830(12) -0.0800(15) -0.0226(12) 0.0305(11)
    F2A 0.1009(13) 0.0998(12) 0.0986(13) -0.0100(10) 0.0312(10) 0.0223(11)
    F3A 0.1041(14) 0.0976(15) 0.267(4) 0.0260(11) 0.0317(17) 0.126(2)
    O1 0.0495(6) 0.0579(7) 0.0531(6) -0.0124(5) -0.0078(5) 0.0118(5)
    N1 0.0287(5) 0.0269(5) 0.0353(5) -0.0042(4) 0.0045(4) 0.0035(4)
    N2 0.0294(5) 0.0255(5) 0.0361(5) -0.0052(4) 0.0029(4) 0.0036(4)
    C1 0.0413(8) 0.0470(8) 0.0442(7) 0.0051(6) 0.0033(6) 0.0112(6)
    C2 0.0482(9) 0.0500(8) 0.0446(8) 0.0046(7) -0.0014(6) 0.0097(6)
    C3 0.0498(9) 0.0530(9) 0.0525(9) 0.0025(7) -0.0012(7) 0.0155(7)
    C4 0.0674(11) 0.0531(10) 0.0563(10) 0.0080(8) 0.0036(8) 0.0175(8)
    C5 0.0748(13) 0.0643(11) 0.0585(10) 0.0112(9) -0.0086(9) 0.0239(9)
    C6 0.0575(11) 0.0723(12) 0.0632(11) 0.0093(9) -0.0139(8) 0.0161(9)
    C7 0.0477(9) 0.0575(9) 0.0508(9) 0.0049(7) -0.0001(7) 0.0096(7)
    C8 0.0813(14) 0.0591(11) 0.0668(12) 0.0025(10) 0.0049(10) 0.0258(9)
    C9 0.0535(10) 0.0628(10) 0.0470(8) -0.0071(8) 0.0020(7) 0.0115(7)
    C10 0.0738(13) 0.0746(13) 0.0660(12) -0.0245(11) -0.0044(10) 0.0145(10)
    C11 0.112(2) 0.0604(12) 0.0783(14) -0.0293(12) -0.0090(13) 0.0156(11)
    C12 0.0983(17) 0.0516(10) 0.0644(12) -0.0033(10) -0.0059(11) 0.0127(9)
    C13 0.0656(11) 0.0499(9) 0.0516(9) 0.0005(8) -0.0009(8) 0.0088(7)
    C14 0.0534(9) 0.0508(9) 0.0386(7) -0.0028(7) 0.0030(6) 0.0084(6)
    C15 0.0456(8) 0.0420(8) 0.0477(8) 0.0038(6) -0.0003(6) 0.0109(6)
    C16 0.0417(8) 0.0444(8) 0.0425(7) 0.0044(6) 0.0009(6) 0.0081(6)
    C17 0.0380(7) 0.0363(7) 0.0372(7) -0.0030(5) 0.0030(5) 0.0086(5)
    C18 0.0300(6) 0.0335(6) 0.0390(6) -0.0002(5) 0.0084(5) 0.0020(5)
    C19 0.0322(7) 0.0283(6) 0.0407(7) 0.0011(5) 0.0048(5) 0.0003(5)
    C20 0.0301(6) 0.0337(6) 0.0382(6) -0.0014(5) 0.0078(5) 0.0021(5)
    C21 0.0320(7) 0.0287(6) 0.0396(7) 0.0015(5) 0.0045(5) 0.0010(5)
    C22 0.0410(8) 0.0324(6) 0.0406(7) -0.0061(5) 0.0016(5) 0.0085(5)
    C23 0.0504(9) 0.0390(7) 0.0479(8) 0.0036(6) -0.0044(6) 0.0099(6)
    F3B 0.1041(14) 0.0976(15) 0.267(4) 0.0260(11) 0.0317(17) 0.126(2)
    F1B 0.170(2) 0.1107(15) 0.0830(12) -0.0800(15) -0.0226(12) 0.0305(11)
    F2B 0.1009(13) 0.0998(12) 0.0986(13) -0.0100(10) 0.0312(10) 0.0223(11)
    O1A 0.0335(5) 0.0286(5) 0.0689(7) -0.0024(4) 0.0080(4) 0.0069(4)
    O2A 0.0296(5) 0.0373(5) 0.0908(9) -0.0036(4) 0.0150(5) 0.0038(5)
    O3A 0.0432(6) 0.0316(5) 0.1042(10) -0.0014(4) 0.0123(6) 0.0179(6)
    O4A 0.0322(6) 0.0350(5) 0.1307(13) -0.0056(4) 0.0127(6) 0.0059(7)
    C1A 0.0283(7) 0.0299(6) 0.0501(7) -0.0038(5) 0.0012(5) 0.0071(5)
    C2A 0.0328(7) 0.0274(6) 0.0561(8) -0.0006(5) 0.0046(6) 0.0101(5)
    C3A 0.0327(7) 0.0264(6) 0.0558(8) -0.0015(5) 0.0062(6) 0.0055(5)
    C4A 0.0343(7) 0.0295(6) 0.0630(9) -0.0034(5) 0.0104(6) 0.0046(6)
    O1B 0.0353(5) 0.0274(4) 0.0616(6) -0.0028(4) 0.0073(4) 0.0085(4)
    O2B 0.0287(5) 0.0359(5) 0.0730(7) -0.0039(4) 0.0117(4) 0.0066(5)
    O3B 0.0389(6) 0.0322(5) 0.1227(12) -0.0019(4) 0.0075(6) 0.0216(6)
    O4B 0.0291(6) 0.0342(5) 0.1242(12) -0.0051(4) 0.0110(6) 0.0134(6)
    C1B 0.0293(7) 0.0292(6) 0.0423(7) -0.0045(5) 0.0024(5) 0.0076(5)
    C2B 0.0318(7) 0.0266(6) 0.0599(8) -0.0007(5) 0.0047(6) 0.0113(6)
    C3B 0.0301(7) 0.0260(6) 0.0522(8) -0.0024(5) 0.0029(5) 0.0071(5)
    C4B 0.0305(7) 0.0296(6) 0.0671(9) -0.0037(5) 0.0051(6) 0.0087(6)
_geom_special_details
;
Bond distances, angles <i>etc</i>. have been calculated using the rounded
fractional coordinates. All su's are estimated from the variances of the
(full) variance-covariance matrix. The cell e.s.d.'s are taken into account in
the estimation of distances, angles and torsion angles
;
loop_
    _geom_bond_atom_site_label_1
    _geom_bond_atom_site_label_2
    _geom_bond_site_symmetry_1
    _geom_bond_site_symmetry_2
    _geom_bond_distance
    _geom_bond_publ_flag
    S1 C7 . . 1.757(2) no
    S1 C9 . . 1.758(2) no
    F1A C8 . . 1.319(3) no
    F1B C8 . . 1.301(9) no
    F2A C8 . . 1.325(3) no
    F2B C8 . . 1.289(7) no
    F3A C8 . . 1.297(3) no
    F3B C8 . . 1.304(8) no
    O1 C23 . . 1.413(2) no
    O1 H1 . . 0.8200 no
    O1A C1A . . 1.2488(17) no
    O2A C1A . . 1.2548(17) no
    O3A C4A . . 1.2055(18) no
    O4A C4A . . 1.3053(17) no
    O4A H4A . . 0.8200 no
    O1B C1B . . 1.2567(16) no
    O2B C1B . . 1.2507(16) no
    O3B C4B . . 1.2083(18) no
    O4B C4B . . 1.3105(17) no
    O4B H4B . . 0.8200 no
    N1 C21 . . 1.4927(16) no
    N1 C18 . . 1.4944(17) no
    N1 C17 . . 1.5009(17) no
    N2 C22 . . 1.5074(18) no
    N2 C20 . . 1.4943(17) no
    N2 C19 . . 1.4965(16) no
    N1 H1A . . 0.9100 no
    N2 H2A . . 0.9100 no
    C1 C14 . . 1.482(2) no
    C1 C15 . . 1.340(2) no
    C1 C2 . . 1.483(2) no
    C2 C7 . . 1.401(3) no
    C2 C3 . . 1.393(3) no
    C3 C4 . . 1.387(3) no
    C4 C5 . . 1.388(3) no
    C4 C8 . . 1.494(3) no
    C5 C6 . . 1.377(3) no
    C6 C7 . . 1.395(3) no
    C9 C10 . . 1.391(3) no
    C9 C14 . . 1.394(3) no
    C10 C11 . . 1.379(3) no
    C11 C12 . . 1.375(4) no
    C12 C13 . . 1.382(3) no
    C13 C14 . . 1.403(3) no
    C15 C16 . . 1.497(2) no
    C16 C17 . . 1.5233(18) no
    C18 C19 . . 1.5110(18) no
    C20 C21 . . 1.5088(18) no
    C22 C23 . . 1.506(2) no
    C3 H3A . . 0.9300 no
    C5 H5A . . 0.9300 no
    C6 H6A . . 0.9300 no
    C10 H10A . . 0.9300 no
    C11 H11A . . 0.9300 no
    C12 H12A . . 0.9300 no
    C13 H13A . . 0.9300 no
    C15 H15A . . 0.9300 no
    C16 H16B . . 0.9700 no
    C16 H16A . . 0.9700 no
    C17 H17A . . 0.9700 no
    C17 H17B . . 0.9700 no
    C18 H18B . . 0.9700 no
    C18 H18A . . 0.9700 no
    C19 H19A . . 0.9700 no
    C19 H19B . . 0.9700 no
    C20 H20B . . 0.9700 no
    C20 H20A . . 0.9700 no
    C21 H21B . . 0.9700 no
    C21 H21A . . 0.9700 no
    C22 H22B . . 0.9700 no
    C22 H22A . . 0.9700 no
    C23 H23A . . 0.9700 no
    C23 H23B . . 0.9700 no
    C1A C2A . . 1.5028(19) no
    C2A C3A . . 1.3084(18) no
    C3A C4A . . 1.4990(19) no
    C2A H2AA . . 0.9300 no
    C3A H3AA . . 0.9300 no
    C1B C2B . . 1.4984(18) no
    C2B C3B . . 1.3033(18) no
    C3B C4B . . 1.4956(19) no
    C2B H2BA . . 0.9300 no
    C3B H3BA . . 0.9300 no
loop_
    _geom_angle_atom_site_label_1
    _geom_angle_atom_site_label_2
    _geom_angle_atom_site_label_3
    _geom_angle_site_symmetry_1
    _geom_angle_site_symmetry_2
    _geom_angle_site_symmetry_3
    _geom_angle
    _geom_angle_publ_flag
    C7 S1 C9 . . . 100.77(9) no
    C23 O1 H1 . . . 110.00 no
    C4A O4A H4A . . . 109.00 no
    C4B O4B H4B . . . 109.00 no
    C17 N1 C21 . . . 112.51(10) no
    C17 N1 C18 . . . 111.12(10) no
    C18 N1 C21 . . . 108.81(9) no
    C20 N2 C22 . . . 109.94(10) no
    C19 N2 C22 . . . 112.35(10) no
    C19 N2 C20 . . . 109.06(10) no
    C18 N1 H1A . . . 108.00 no
    C21 N1 H1A . . . 108.00 no
    C17 N1 H1A . . . 108.00 no
    C22 N2 H2A . . . 108.00 no
    C20 N2 H2A . . . 108.00 no
    C19 N2 H2A . . . 109.00 no
    C14 C1 C15 . . . 123.86(14) no
    C2 C1 C15 . . . 120.13(15) no
    C2 C1 C14 . . . 115.96(13) no
    C1 C2 C3 . . . 121.69(16) no
    C3 C2 C7 . . . 117.77(16) no
    C1 C2 C7 . . . 120.50(15) no
    C2 C3 C4 . . . 121.22(17) no
    C3 C4 C5 . . . 120.28(18) no
    C3 C4 C8 . . . 119.45(17) no
    C5 C4 C8 . . . 120.27(18) no
    C4 C5 C6 . . . 119.44(18) no
    C5 C6 C7 . . . 120.41(18) no
    C2 C7 C6 . . . 120.82(17) no
    S1 C7 C2 . . . 121.38(14) no
    S1 C7 C6 . . . 117.70(15) no
    F1B C8 F2B . . . 108.3(8) no
    F1B C8 F3B . . . 107.2(7) no
    F2B C8 F3B . . . 108.1(8) no
    F2A C8 F3A . . . 105.9(2) no
    F2A C8 C4 . . . 112.33(17) no
    F2B C8 C4 . . . 115.3(6) no
    F1B C8 C4 . . . 109.6(5) no
    F1A C8 F2A . . . 103.16(19) no
    F1A C8 F3A . . . 109.0(2) no
    F1A C8 C4 . . . 112.26(18) no
    F3A C8 C4 . . . 113.45(18) no
    F3B C8 C4 . . . 108.1(6) no
    S1 C9 C14 . . . 121.65(14) no
    S1 C9 C10 . . . 117.29(16) no
    C10 C9 C14 . . . 121.06(18) no
    C9 C10 C11 . . . 119.8(2) no
    C10 C11 C12 . . . 120.24(19) no
    C11 C12 C13 . . . 120.02(19) no
    C12 C13 C14 . . . 121.17(19) no
    C1 C14 C9 . . . 120.51(16) no
    C9 C14 C13 . . . 117.48(17) no
    C1 C14 C13 . . . 122.01(16) no
    C1 C15 C16 . . . 127.88(14) no
    C15 C16 C17 . . . 112.50(11) no
    N1 C17 C16 . . . 111.24(11) no
    N1 C18 C19 . . . 111.20(10) no
    N2 C19 C18 . . . 111.35(10) no
    N2 C20 C21 . . . 111.66(10) no
    N1 C21 C20 . . . 110.95(10) no
    N2 C22 C23 . . . 114.20(11) no
    O1 C23 C22 . . . 113.68(13) no
    C4 C3 H3A . . . 119.00 no
    C2 C3 H3A . . . 119.00 no
    C6 C5 H5A . . . 120.00 no
    C4 C5 H5A . . . 120.00 no
    C7 C6 H6A . . . 120.00 no
    C5 C6 H6A . . . 120.00 no
    C9 C10 H10A . . . 120.00 no
    C11 C10 H10A . . . 120.00 no
    C12 C11 H11A . . . 120.00 no
    C10 C11 H11A . . . 120.00 no
    C11 C12 H12A . . . 120.00 no
    C13 C12 H12A . . . 120.00 no
    C14 C13 H13A . . . 119.00 no
    C12 C13 H13A . . . 119.00 no
    C1 C15 H15A . . . 116.00 no
    C16 C15 H15A . . . 116.00 no
    C15 C16 H16B . . . 109.00 no
    C17 C16 H16B . . . 109.00 no
    H16A C16 H16B . . . 108.00 no
    C15 C16 H16A . . . 109.00 no
    C17 C16 H16A . . . 109.00 no
    N1 C17 H17B . . . 109.00 no
    N1 C17 H17A . . . 109.00 no
    H17A C17 H17B . . . 108.00 no
    C16 C17 H17A . . . 109.00 no
    C16 C17 H17B . . . 109.00 no
    N1 C18 H18B . . . 109.00 no
    C19 C18 H18B . . . 109.00 no
    H18A C18 H18B . . . 108.00 no
    C19 C18 H18A . . . 109.00 no
    N1 C18 H18A . . . 109.00 no
    N2 C19 H19B . . . 109.00 no
    C18 C19 H19B . . . 109.00 no
    H19A C19 H19B . . . 108.00 no
    N2 C19 H19A . . . 109.00 no
    C18 C19 H19A . . . 109.00 no
    N2 C20 H20B . . . 109.00 no
    C21 C20 H20A . . . 109.00 no
    H20A C20 H20B . . . 108.00 no
    N2 C20 H20A . . . 109.00 no
    C21 C20 H20B . . . 109.00 no
    N1 C21 H21A . . . 109.00 no
    C20 C21 H21B . . . 109.00 no
    H21A C21 H21B . . . 108.00 no
    C20 C21 H21A . . . 109.00 no
    N1 C21 H21B . . . 109.00 no
    N2 C22 H22B . . . 109.00 no
    C23 C22 H22A . . . 109.00 no
    H22A C22 H22B . . . 108.00 no
    C23 C22 H22B . . . 109.00 no
    N2 C22 H22A . . . 109.00 no
    C22 C23 H23A . . . 109.00 no
    O1 C23 H23A . . . 109.00 no
    O1 C23 H23B . . . 109.00 no
    H23A C23 H23B . . . 108.00 no
    C22 C23 H23B . . . 109.00 no
    O2A C1A C2A . . . 117.17(12) no
    O1A C1A O2A . . . 123.74(13) no
    O1A C1A C2A . . . 119.10(12) no
    C1A C2A C3A . . . 124.55(13) no
    C2A C3A C4A . . . 121.36(12) no
    O4A C4A C3A . . . 116.89(12) no
    O3A C4A O4A . . . 120.88(13) no
    O3A C4A C3A . . . 122.23(12) no
    C1A C2A H2AA . . . 118.00 no
    C3A C2A H2AA . . . 118.00 no
    C4A C3A H3AA . . . 119.00 no
    C2A C3A H3AA . . . 119.00 no
    O1B C1B O2B . . . 123.45(12) no
    O2B C1B C2B . . . 117.50(11) no
    O1B C1B C2B . . . 119.05(12) no
    C1B C2B C3B . . . 124.58(12) no
    C2B C3B C4B . . . 120.93(12) no
    O3B C4B C3B . . . 122.51(12) no
    O4B C4B C3B . . . 116.97(12) no
    O3B C4B O4B . . . 120.52(13) no
    C1B C2B H2BA . . . 118.00 no
    C3B C2B H2BA . . . 118.00 no
    C2B C3B H3BA . . . 120.00 no
    C4B C3B H3BA . . . 120.00 no
loop_
    _geom_torsion_atom_site_label_1
    _geom_torsion_atom_site_label_2
    _geom_torsion_atom_site_label_3
    _geom_torsion_atom_site_label_4
    _geom_torsion_site_symmetry_1
    _geom_torsion_site_symmetry_2
    _geom_torsion_site_symmetry_3
    _geom_torsion_site_symmetry_4
    _geom_torsion
    _geom_torsion_publ_flag
    C9 S1 C7 C2 . . . . -30.94(17) no
    C9 S1 C7 C6 . . . . 152.85(15) no
    C7 S1 C9 C10 . . . . -152.63(16) no
    C7 S1 C9 C14 . . . . 28.28(17) no
    C18 N1 C17 C16 . . . . 173.66(11) no
    C21 N1 C17 C16 . . . . -64.06(14) no
    C17 N1 C18 C19 . . . . -177.84(10) no
    C21 N1 C18 C19 . . . . 57.75(13) no
    C17 N1 C21 C20 . . . . 178.72(10) no
    C18 N1 C21 C20 . . . . -57.70(13) no
    C20 N2 C19 C18 . . . . 55.99(13) no
    C22 N2 C19 C18 . . . . 178.15(10) no
    C19 N2 C20 C21 . . . . -56.27(13) no
    C22 N2 C20 C21 . . . . -179.87(11) no
    C19 N2 C22 C23 . . . . 69.51(14) no
    C20 N2 C22 C23 . . . . -168.83(11) no
    C14 C1 C2 C3 . . . . -146.11(16) no
    C14 C1 C2 C7 . . . . 36.3(2) no
    C15 C1 C2 C3 . . . . 36.4(2) no
    C15 C1 C2 C7 . . . . -141.17(16) no
    C2 C1 C14 C9 . . . . -39.3(2) no
    C2 C1 C14 C13 . . . . 139.62(16) no
    C15 C1 C14 C9 . . . . 138.10(16) no
    C15 C1 C14 C13 . . . . -43.0(2) no
    C2 C1 C15 C16 . . . . 173.11(14) no
    C14 C1 C15 C16 . . . . -4.1(2) no
    C1 C2 C3 C4 . . . . -175.68(17) no
    C7 C2 C3 C4 . . . . 2.0(3) no
    C1 C2 C7 S1 . . . . 2.1(2) no
    C1 C2 C7 C6 . . . . 178.20(16) no
    C3 C2 C7 S1 . . . . -175.58(14) no
    C3 C2 C7 C6 . . . . 0.5(3) no
    C2 C3 C4 C5 . . . . -2.7(3) no
    C2 C3 C4 C8 . . . . 176.38(17) no
    C3 C4 C5 C6 . . . . 0.8(3) no
    C8 C4 C5 C6 . . . . -178.23(18) no
    C3 C4 C8 F1A . . . . -29.5(3) no
    C3 C4 C8 F2A . . . . 86.2(2) no
    C3 C4 C8 F3A . . . . -153.7(2) no
    C5 C4 C8 F1A . . . . 149.5(2) no
    C5 C4 C8 F2A . . . . -94.8(2) no
    C5 C4 C8 F3A . . . . 25.4(3) no
    C4 C5 C6 C7 . . . . 1.7(3) no
    C5 C6 C7 S1 . . . . 173.90(15) no
    C5 C6 C7 C2 . . . . -2.3(3) no
    S1 C9 C10 C11 . . . . 178.60(18) no
    C14 C9 C10 C11 . . . . -2.3(3) no
    S1 C9 C14 C1 . . . . 3.3(2) no
    S1 C9 C14 C13 . . . . -175.63(13) no
    C10 C9 C14 C1 . . . . -175.76(17) no
    C10 C9 C14 C13 . . . . 5.3(3) no
    C9 C10 C11 C12 . . . . -1.8(4) no
    C10 C11 C12 C13 . . . . 2.6(4) no
    C11 C12 C13 C14 . . . . 0.6(3) no
    C12 C13 C14 C1 . . . . 176.62(17) no
    C12 C13 C14 C9 . . . . -4.5(3) no
    C1 C15 C16 C17 . . . . 110.09(16) no
    C15 C16 C17 N1 . . . . -177.47(12) no
    N1 C18 C19 N2 . . . . -58.15(14) no
    N2 C20 C21 N1 . . . . 58.42(13) no
    N2 C22 C23 O1 . . . . 81.02(15) no
    O1A C1A C2A C3A . . . . 22.3(2) no
    O2A C1A C2A C3A . . . . -157.25(16) no
    C1A C2A C3A C4A . . . . 179.16(14) no
    C2A C3A C4A O3A . . . . 2.8(3) no
    C2A C3A C4A O4A . . . . -176.90(16) no
    O1B C1B C2B C3B . . . . -16.6(2) no
    O2B C1B C2B C3B . . . . 162.92(15) no
    C1B C2B C3B C4B . . . . 179.28(14) no
    C2B C3B C4B O3B . . . . 0.7(3) no
    C2B C3B C4B O4B . . . . -178.69(16) no
loop_
    _geom_hbond_atom_site_label_D
    _geom_hbond_atom_site_label_H
    _geom_hbond_atom_site_label_A
    _geom_hbond_site_symmetry_A
    _geom_hbond_distance_DH
    _geom_hbond_distance_HA
    _geom_hbond_distance_DA
    _geom_hbond_angle_DHA
    _geom_hbond_publ_flag
    O1 H1 O1B 1_655 0.82 2.05 2.8365(16) 162 yes
    N1 H1A O1A . 0.91 1.81 2.7055(15) 168 yes
    N1 H1A O2A . 0.91 2.57 3.2580(15) 133 yes
    N2 H2A O1B 1_655 0.91 1.86 2.7572(15) 167 yes
    N2 H2A O2B 1_655 0.91 2.52 3.2230(15) 134 yes
    O4A H4A O2A 1_455 0.82 1.73 2.5406(16) 167 yes
    O4B H4B O2B 1_655 0.82 1.74 2.5497(16) 168 yes
    C2A H2AA O3A . 0.93 2.51 2.8251(17) 100 yes
    C2B H2BA O3B . 0.93 2.50 2.8165(17) 100 yes
    C16 H16B O3A 1_565 0.97 2.56 3.2782(19) 131 yes
    C17 H17B O4A 1_665 0.97 2.59 3.4520(19) 148 yes
    C19 H19A O2A . 0.97 2.57 3.2871(18) 131 yes
    C19 H19B O1A 1_655 0.97 2.41 3.2461(17) 144 yes
    C20 H20A O1 2_767 0.97 2.44 3.3877(18) 167 yes
    C21 H21A O1B . 0.97 2.41 3.2098(16) 140 yes
    C21 H21B O2B 1_655 0.97 2.51 3.2367(17) 132 yes
    C22 H22B O3B 1_545 0.97 2.51 3.3848(18) 150 yes
    C22 H22B O4B 1_545 0.97 2.55 3.4236(18) 150 yes
