# Supplementary material for: 1-(2-Hy­droxy­eth­yl)-4-{3-[(E)-2-(trifluoro­meth­yl)-9H-thioxanthen-9-yl­idene]prop­yl}piperazine-1,4-diium bis­(3-carb­oxy­prop-2-enoate)
Source: Acta Crystallogr Sect E Struct Rep Online. 2011 Jul 13;67(Pt 8):o2017–8. doi: 10.1107/S160053681102722X (PMC3213470; doi:10.1107/S160053681102722X)
Supplement: Supplementary file 2 [file e-67-o2017-Isup2.hkl]

# 
# h,k,l, Fc-squared, Fo-squared, sigma(Fo-squared) and status flag 
# 
data_I
_shelx_title '    hsy1112_twin1_hklf4 in P-1' 
_shelx_refln_list_code          4 
_shelx_F_calc_maximum      167.83 
_exptl_crystal_F_000       696.00 
_reflns_d_resolution_high  0.7956 
 
loop_ 
 _symmetry_equiv_pos_as_xyz 
 'x, y, z' 
 '-x, -y, -z' 
 
_cell_length_a     6.4175 
_cell_length_b     9.6185 
_cell_length_c    25.5771 
_cell_angle_alpha  96.377 
_cell_angle_beta   96.295 
_cell_angle_gamma  92.774 
 
_shelx_F_squared_multiplier     1.000 
 
loop_ 
 _refln_index_h 
 _refln_index_k 
 _refln_index_l 
 _refln_F_squared_calc 
 _refln_F_squared_meas 
 _refln_F_squared_sigma 
 _refln_observed_status 
   0   0  -3     4410.35     4092.38     27.97 o 
   0   0  -4     1097.18     1033.51      4.08 o 
   0   0  -5     1045.93     1056.83      4.64 o 
   0   0  -6    11817.30    11266.44     66.50 o 
   0   0   7    28167.03    26927.55   2144.20 o 
   0   0  -8       42.92       46.98      0.65 o 
   0   0  -9     4397.39     4936.38    230.64 o 
   0   0 -10     5156.53     5536.12    870.65 o 
   0   0  11       54.38       51.69      5.35 o 
   0   0  12      452.92      525.47     84.18 o 
   0   0  13      581.62      615.38    103.37 o 
   0   0  14      470.13      569.42    114.71 o 
   0   0 -15        4.64        7.68      1.32 o 
   0   0 -16     3764.52     3346.35     15.92 o 
   0   0 -17     1020.72      967.98      8.95 o 
   0   0 -18      170.75      146.81      3.72 o 
   0   0 -19      209.79      194.85      4.32 o 
   0   0 -20      803.83      821.40      9.51 o 
   0   0 -21       31.81       28.67      1.28 o 
   0   0 -22        1.95       -0.45      0.60 o 
   0   0 -23       95.45       84.33      6.55 o 
   0   0 -24       17.92       13.48      0.81 o 
   0   0 -25       21.12       18.77      0.90 o 
   0   0 -26        1.16        2.32      0.65 o 
   0   0 -27       19.67       19.74      0.87 o 
   0   0 -28        0.62        0.35      0.52 o 
   0   0 -29       17.02       10.96      0.67 o 
   0   0 -30       19.85       11.96      0.56 o 
   0   0 -31        2.53        1.06      0.32 o 
   0   1 -31       40.75       33.90      0.67 o 
   0   1 -30       42.53       28.29      0.89 o 
   0   1 -29        1.92        1.59      0.53 o 
   0   1 -28        1.06        0.78      0.57 o 
   0   1 -27       15.15       12.10      1.25 o 
   0   1 -26        5.99        5.63      0.69 o 
   0   1 -25        1.65        4.17      0.69 o 
   0   1 -24      252.80      233.42     30.37 o 
   0   1 -23       23.07       16.59      2.15 o 
   0   1 -22        7.54        3.79      0.97 o 
   0   1 -21      454.86      462.75     13.71 o 
   0   1 -20     1211.91     1113.38     73.28 o 
   0   1 -19       22.47       29.57      1.97 o 
   0   1 -18      381.95      425.86      6.08 o 
   0   1 -17        1.21       -0.20      1.00 o 
   0   1 -16        3.63       14.34      3.57 o 
   0  -1  15        1.58        5.91      1.17 o 
   0   1 -14     4911.16     5694.84   1177.11 o 
   0   1 -13      625.56      699.71    133.48 o 
   0   1 -12     1325.29     1280.76      8.29 o 
   0   1 -11      334.58      353.53      4.21 o 
   0   1 -10      684.82      602.58      5.16 o 
   0   1  -9       64.15       92.44      2.00 o 
   0   1  -8     5483.27     5245.88     53.26 o 
   0   1  -7    10776.21    10761.20     71.13 o 
   0   1  -6     4966.90     4826.42     44.02 o 
   0   1  -5     4547.47     4539.16     38.93 o 
   0   1  -4      164.30      203.73      1.93 o 
   0   1  -3      742.80      758.78      3.27 o 
   0  -1   2      363.83      430.58      2.34 o 
   0  -1   1      822.21      894.15      3.10 o 
   0  -1   0     1546.74     1557.32      3.92 o 
   0  -1  -1      358.83      358.93      1.94 o 
   0  -1  -2      396.19      429.21      2.35 o 
   0  -1  -3     5351.60     5411.37     36.92 o 
   0  -1  -4     7390.83     7208.10     46.65 o 
   0   1   5    14459.83    14054.43    991.74 o 
   0  -1  -6     5841.46     5893.52    512.63 o 
   0  -1  -7     3786.41     3963.50    343.23 o 
   0   1   8     1197.27     1215.13     76.86 o 
   0   1   9     8774.07     9126.00    699.30 o 
   0   1  10       25.43       27.55      2.62 o 
   0  -1 -11       22.29       23.48      3.09 o 
   0  -1 -12      234.81      409.89    100.58 o 
   0  -1 -13        5.57        6.70      1.12 o 
   0  -1 -14      269.29      259.87      4.37 o 
   0  -1 -15     1492.57     1386.51     10.28 o 
   0  -1 -16       72.91       60.42      2.52 o 
   0  -1 -17       25.69       25.88      1.84 o 
   0  -1 -18        7.94       15.28      1.73 o 
   0  -1 -19       30.06       26.49      1.27 o 
   0  -1 -20      725.21      692.34      5.60 o 
   0  -1 -21      816.68      801.70      4.19 o 
   0  -1 -22      446.45      393.61      8.68 o 
   0  -1 -23       61.12       60.28      1.67 o 
   0  -1 -24       15.83       12.97      0.81 o 
   0  -1 -25       52.61       44.14      1.13 o 
   0  -1 -26        0.13        0.27      0.59 o 
   0  -1 -27        3.58        4.02      0.65 o 
   0  -1 -28        4.73        4.24      0.61 o 
   0  -1 -29        3.61        0.89      0.50 o 
   0  -1 -30        3.15        2.34      0.41 o 
   0   2 -30        0.06        0.43      0.71 o 
   0   2 -29        5.51        8.95      0.63 o 
   0   2 -28       83.40       86.74      4.09 o 
   0   2 -27       35.51       45.83      7.29 o 
   0   2 -26        3.51        6.89      1.17 o 
   0   2 -25       10.11       14.62      0.85 o 
   0   2 -24      139.67      113.52      8.15 o 
   0   2 -23      121.45      103.50      5.29 o 
   0   2 -22        0.04       -0.33      0.57 o 
   0   2 -21        3.22        2.46      1.25 o 
   0   2 -20      184.70      190.26     15.47 o 
   0   2 -19        0.62        1.10      1.21 o 
   0  -2  18       49.35       52.61     14.00 o 
   0  -2  17       79.03       66.17     14.59 o 
   0  -2  16       14.02       10.05      3.33 o 
   0  -2  15        3.60       14.45     13.43 o 
   0   2 -14      231.75      181.14      3.54 o 
   0   2 -13       23.54        8.02      1.22 o 
   0   2 -12     2623.21     2662.69     12.16 o 
   0   2 -11      221.26      177.23      3.06 o 
   0   2 -10      657.17      650.07      5.51 o 
   0   2  -9      113.32      133.93      2.44 o 
   0   2  -8     1085.77     1080.99      6.37 o 
   0   2  -7      613.16      599.11      4.50 o 
   0   2  -6      607.22      586.38      4.21 o 
   0  -2   5     1430.91     1509.00      6.06 o 
   0  -2   4     1074.49     1110.49     13.90 o 
   0  -2   3     1130.45     1197.41      5.37 o 
   0  -2   2       44.37       48.95      6.17 o 
   0  -2   1      211.90      147.45      1.81 o 
   0  -2   0      629.56      706.48      3.80 o 
   0  -2  -1     2521.52     2538.29      7.26 o 
   0  -2  -2     6227.25     5826.90     44.60 o 
   0  -2  -3        5.94        7.53      0.69 o 
   0  -2  -4      133.69      122.53      1.90 o 
   0  -2  -5      772.80      723.86      4.71 o 
   0  -2  -6     3589.84     3436.42     10.73 o 
   0  -2  -7     1730.13     1676.74      7.86 o 
   0  -2  -8      613.71      555.18      4.82 o 
   0  -2  -9      126.02      113.32      2.37 o 
   0  -2 -10       30.10       24.21      1.35 o 
   0  -2 -11      326.73      297.78      4.24 o 
   0  -2 -12      147.40      119.82      2.96 o 
   0  -2 -13       31.51       27.74      1.66 o 
   0  -2 -14      133.19      144.07      3.45 o 
   0  -2 -15       66.34       54.30      2.51 o 
   0  -2 -16       92.23      101.26      3.21 o 
   0  -2 -17       96.54       97.18      3.25 o 
   0  -2 -18        4.19        4.96      1.28 o 
   0  -2 -19       45.33       41.39      1.30 o 
   0  -2 -20        2.87        3.31      0.67 o 
   0  -2 -21      330.76      299.52      5.28 o 
   0  -2 -22       56.24       50.92      1.27 o 
   0  -2 -23        1.25        1.73      0.61 o 
   0  -2 -24       61.48       68.66      1.43 o 
   0  -2 -25       14.54       13.48      0.77 o 
   0  -2 -26       31.13       34.80      1.67 o 
   0  -2 -27        6.49        6.29      0.64 o 
   0  -2 -28       23.28       19.27      0.76 o 
   0  -2 -29        8.88        7.74      0.53 o 
   0   3 -30        1.54        0.56      0.43 o 
   0   3 -29       25.33       24.69      0.90 o 
   0   3 -28       27.83       21.43      1.82 o 
   0   3 -27       37.77       32.77      2.48 o 
   0   3 -26       34.08       23.93      1.57 o 
   0   3 -25        2.00        3.03      1.00 o 
   0   3 -24       36.34       38.03      1.12 o 
   0   3 -23      168.19      174.09      3.59 o 
   0   3 -22      150.58      137.92      1.95 o 
   0   3 -21       58.62       71.75      1.45 o 
   0   3 -20      103.02       88.43      2.26 o 
   0  -3  19       63.17       63.14      2.24 o 
   0  -3  18      429.39      437.22     69.27 o 
   0  -3  17       98.78       98.19      9.82 o 
   0  -3  16      381.45      346.34     13.45 o 
   0   3 -15       39.19       40.22      1.95 o 
   0   3 -14       26.35       21.57      1.65 o 
   0   3 -13      276.80      277.81      5.83 o 
   0  -3  12     1183.73     1454.05     10.04 o 
   0  -3  11       58.68       51.13      2.18 o 
   0  -3  10      178.02      180.64      3.37 o 
   0  -3   9      110.21      109.85      2.52 o 
   0  -3   8       65.11       69.83      2.04 o 
   0  -3   7      134.69      134.26      6.73 o 
   0  -3   6     1130.21     1165.90     50.45 o 
   0  -3   5       14.33       16.75      0.99 o 
   0  -3   4        4.68        5.00      0.85 o 
   0   3  -3      342.71      389.15     13.42 o 
   0  -3   2      414.23      451.83      3.88 o 
   0  -3   1       99.05       91.57      1.82 o 
   0  -3   0       90.44      123.51      2.11 o 
   0  -3  -1     3959.65     3827.26     11.00 o 
   0  -3  -2     1199.89     1325.56      6.60 o 
   0  -3  -3      215.51      247.74      2.97 o 
   0  -3  -4      204.29      168.44      2.56 o 
   0  -3  -5       52.59       75.49      1.85 o 
   0  -3  -6      156.95      136.36      2.53 o 
   0  -3  -7     1988.62     1971.45      9.59 o 
   0  -3  -8     2230.10     2399.30     10.92 o 
   0  -3  -9      341.05      382.49      4.60 o 
   0  -3 -10      134.63      123.62      2.82 o 
   0  -3 -11     1015.82     1043.59      8.21 o 
   0  -3 -12        4.08        7.00      1.20 o 
   0  -3 -13      102.12      112.07      3.11 o 
   0  -3 -14       23.35       11.49      1.39 o 
   0  -3 -15        4.06        5.33      1.19 o 
   0  -3 -16       16.39       14.48      1.70 o 
   0  -3 -17        0.45       -0.17      0.64 o 
   0  -3 -18       67.67       63.60      2.62 o 
   0  -3 -19       14.07       12.39      0.81 o 
   0  -3 -20        0.82        1.38      0.61 o 
   0  -3 -21      209.79      197.36      4.99 o 
   0  -3 -22        0.50        0.95      0.58 o 
   0  -3 -23        1.87        2.41      0.62 o 
   0  -3 -24       33.58       29.21      1.03 o 
   0  -3 -25       21.54       20.96      0.83 o 
   0  -3 -26        1.70        1.59      0.55 o 
   0  -3 -27       43.14       46.72      1.80 o 
   0  -3 -28        2.59        3.64      0.49 o 
   0   4 -30       10.22       15.61      0.60 o 
   0   4 -29        3.24        2.21      0.52 o 
   0   4 -28        2.31        1.78      0.53 o 
   0   4 -27       15.17       14.62      0.76 o 
   0   4 -26        6.21        6.37      0.66 o 
   0   4 -25       70.41       57.15      1.27 o 
   0   4 -24       17.63       12.41      1.05 o 
   0   4 -23        2.83        0.99      0.55 o 
   0   4 -22       58.11       56.61      5.27 o 
   0   4 -21       62.47       68.23      5.76 o 
   0  -4  20       15.00       15.89      2.38 o 
   0  -4  19        6.34        4.57      1.06 o 
   0  -4  18       27.34       31.38      1.18 o 
   0  -4  17        4.58        5.44      1.66 o 
   0  -4  16      641.46      680.57      8.30 o 
   0  -4  15       63.83       63.35      2.73 o 
   0  -4  14      267.89      250.86      4.87 o 
   0  -4  13      786.02      746.72      7.90 o 
   0  -4  12      132.32      143.05      3.50 o 
   0  -4  11       23.91       19.53      1.60 o 
   0  -4  10     2452.65     2530.70     12.96 o 
   0  -4   9     2172.06     2122.52     11.47 o 
   0  -4   8      188.43      183.60      9.61 o 
   0  -4   7      117.11      116.97      5.75 o 
   0  -4   6       54.00       62.42      5.87 o 
   0  -4   5        8.21        9.06      1.05 o 
   0  -4   4      463.47      557.75      5.16 o 
   0  -4   3      144.94      124.90      2.54 o 
   0  -4   2      331.47      398.65     43.09 o 
   0  -4   1        2.32        0.88      0.76 o 
   0  -4   0       56.37       85.04      2.12 o 
   0  -4  -1        1.67        0.75      0.75 o 
   0  -4  -2       36.25       43.76      1.65 o 
   0  -4  -3      247.07      193.68      3.12 o 
   0  -4  -4      837.77      949.36      6.79 o 
   0  -4  -5      681.47      725.71      6.13 o 
   0  -4  -6        2.71        2.53      0.93 o 
   0  -4  -7       79.02       90.10      2.41 o 
   0  -4  -8      205.47      205.32      3.63 o 
   0  -4  -9        0.64        4.03      1.00 o 
   0  -4 -10      790.90      890.82      7.81 o 
   0  -4 -11      571.73      484.26      5.97 o 
   0  -4 -12      102.18       77.22      2.68 o 
   0  -4 -13        4.04        0.64      1.19 o 
   0  -4 -14      407.54      391.84      6.08 o 
   0  -4 -15       43.10       43.15      1.35 o 
   0  -4 -16      309.99      311.56      5.38 o 
   0  -4 -17       63.60       68.63      1.45 o 
   0  -4 -18        7.50        7.82      0.75 o 
   0  -4 -19        6.02        4.41      0.69 o 
   0  -4 -20       21.68       14.65      1.73 o 
   0  -4 -21       52.94       45.78      1.20 o 
   0  -4 -22        8.23        8.50      0.72 o 
   0  -4 -23      130.68      108.60      5.63 o 
   0  -4 -24       25.27       25.59      1.20 o 
   0  -4 -25        3.78        4.03      0.55 o 
   0  -4 -26       21.48       21.77      0.76 o 
   0  -4 -27      112.55      104.49      1.17 o 
   0   5 -30       65.95       66.32      0.89 o 
   0   5 -29        0.59        1.72      0.48 o 
   0   5 -28       48.77       47.80      1.03 o 
   0   5 -27       12.02       11.32      0.69 o 
   0   5 -26       14.72       12.85      0.82 o 
   0   5 -25        0.32        0.03      0.61 o 
   0   5 -24        3.79        6.25      0.72 o 
   0   5 -23       40.57       34.20      1.12 o 
   0   5 -22        6.09        5.35      0.95 o 
   0  -5  21        1.08        2.26      4.18 o 
   0  -5  20       27.33       23.43      3.92 o 
   0   5 -19        0.04        0.31      0.56 o 
   0  -5  18       25.15       26.34      1.18 o 
   0  -5  17      123.65      126.02      5.71 o 
   0  -5  16        4.26        3.69      1.00 o 
   0  -5  15       36.27       35.08      2.44 o 
   0  -5  14       53.38       45.74      2.35 o 
   0  -5  13       94.73       81.57      2.91 o 
   0  -5  12       59.23       57.82      2.54 o 
   0  -5  11      396.35      410.82      5.82 o 
   0  -5  10     1309.09     1284.53      9.87 o 
   0  -5   9       38.83       38.73      3.37 o 
   0  -5   8        7.58        7.71      1.20 o 
   0  -5   7      110.54      100.68     12.55 o 
   0  -5   6       12.22       14.97      2.83 o 
   0  -5   5       10.62       16.30      1.36 o 
   0  -5   4      260.38      272.50      4.14 o 
   0  -5   3       32.81       30.95      1.72 o 
   0  -5   2      205.63      207.73      3.63 o 
   0  -5   1       21.81       14.61      1.29 o 
   0  -5   0        0.63        0.55      0.92 o 
   0  -5  -1       31.94       38.99      1.78 o 
   0  -5  -2        0.24        2.29      1.09 o 
   0  -5  -3      405.31      504.42      5.60 o 
   0  -5  -4      145.16      173.70      3.39 o 
   0  -5  -5       16.07       20.42      1.51 o 
   0  -5  -6       11.49        9.41      1.21 o 
   0  -5  -7      134.65      110.67      2.95 o 
   0  -5  -8      393.14      345.91      5.14 o 
   0  -5  -9     1147.84     1176.13      9.49 o 
   0  -5 -10     1726.22     1661.86     11.48 o 
   0  -5 -11       69.73       62.11      2.54 o 
   0  -5 -12      300.42      308.93     12.85 o 
   0  -5 -13       84.27       95.66      2.76 o 
   0  -5 -14      150.37      156.70      2.70 o 
   0  -5 -15        2.95        1.63      0.73 o 
   0  -5 -16        0.52        2.91      1.30 o 
   0  -5 -17      207.12      182.44      4.56 o 
   0  -5 -18      183.89      163.20      2.15 o 
   0  -5 -19       47.29       41.62      1.19 o 
   0  -5 -20        0.23        0.48      0.59 o 
   0  -5 -21        0.24        0.66      0.55 o 
   0  -5 -22        0.84        0.85      0.54 o 
   0  -5 -23       12.16       10.35      0.95 o 
   0  -5 -24       12.36       11.88      0.84 o 
   0  -5 -25        1.58        3.15      0.46 o 
   0  -5 -26       37.65       39.26      0.80 o 
   0   6 -29        3.75        5.83      0.45 o 
   0   6 -28        9.71       11.01      0.59 o 
   0   6 -27       12.44       10.77      0.65 o 
   0   6 -26        0.04        0.14      0.53 o 
   0   6 -25       18.91       22.26      0.91 o 
   0   6 -24       59.79       90.82     16.51 o 
   0   6 -23        0.39        0.37      0.63 o 
   0   6 -22       26.80       40.76      6.40 o 
   0  -6  21        5.17        7.80      0.77 o 
   0  -6  20       49.94       59.87      5.22 o 
   0  -6  19       17.75       16.44      0.95 o 
   0   6 -18      110.23      121.22      2.24 o 
   0   6 -17      148.89      156.37      2.09 o 
   0  -6  16       55.45       49.63      1.27 o 
   0  -6  15       41.85       35.35      5.24 o 
   0   6 -14       37.85       28.20      1.57 o 
   0  -6  13        2.00        1.89      0.85 o 
   0  -6  12      470.04      444.57      6.54 o 
   0  -6  11       42.58       48.16      2.38 o 
   0  -6  10      419.75      391.00      5.90 o 
   0  -6   9       65.64       86.16     11.88 o 
   0  -6   8      354.50      416.34     45.60 o 
   0  -6   7      282.59      276.05     36.33 o 
   0  -6   6      127.91      129.05     16.39 o 
   0  -6   5        7.75        8.19      1.27 o 
   0  -6   4      130.80      132.98      3.30 o 
   0  -6   3       11.81        9.55      1.34 o 
   0  -6   2      317.53      368.20      5.27 o 
   0  -6   1       67.95       90.46      2.72 o 
   0  -6   0      168.52      153.23      3.48 o 
   0  -6  -1       19.97       14.07      1.46 o 
   0  -6  -2       18.61       26.58      1.72 o 
   0  -6  -3       92.03       98.50      2.88 o 
   0  -6  -4       42.37       44.86      2.12 o 
   0  -6  -5       10.89       13.34      2.66 o 
   0  -6  -6       49.84       50.50      2.29 o 
   0  -6  -7       15.27       17.89      1.57 o 
   0  -6  -8      177.09      165.48      3.92 o 
   0  -6  -9      674.20      703.13      5.04 o 
   0  -6 -10       17.31       19.88      0.99 o 
   0   6  11      335.01      347.14      3.70 o 
   0   6  12      128.36      128.85      2.84 o 
   0   6  13        1.14        1.80      0.62 o 
   0  -6 -14       54.58       55.15      5.83 o 
   0  -6 -15       28.67       26.05      0.98 o 
   0  -6 -16       68.38       66.10      1.39 o 
   0  -6 -17       26.67       17.45      0.87 o 
   0  -6 -18       54.96       55.62      1.23 o 
   0  -6 -19        3.22        1.61      0.53 o 
   0  -6 -20        1.14        1.25      0.47 o 
   0  -6 -21        0.86        1.85      0.49 o 
   0  -6 -22       18.71       17.22      2.02 o 
   0  -6 -23        2.31        1.75      1.29 o 
   0  -6 -24        7.59        6.74      0.72 o 
   0  -6 -25        0.45        1.17      0.38 o 
   0   7 -28        1.94        2.42      0.35 o 
   0   7 -27       13.43       14.59      0.59 o 
   0   7 -26        0.14        0.71      0.45 o 
   0  -7  25       80.46       93.99     14.33 o 
   0   7 -24        9.17        4.77      1.72 o 
   0  -7  23        2.65        5.95      1.56 o 
   0  -7  22        2.96        1.17      0.62 o 
   0   7 -21        7.02        8.51      1.30 o 
   0   7 -20        7.64        7.92      0.82 o 
   0  -7  19       23.10       23.55      1.05 o 
   0   7 -18       63.73       65.11      1.47 o 
   0  -7  17        0.77        1.08      0.67 o 
   0   7 -16       46.53       48.97      3.01 o 
   0  -7  15     1096.81     1109.46     78.43 o 
   0  -7  14      229.04      250.48     22.24 o 
   0  -7  13      591.14      516.49     11.61 o 
   0  -7  12        0.04        0.03      0.98 o 
   0  -7  11        8.21       10.30      1.19 o 
   0   7 -10      245.44      218.43      2.67 o 
   0  -7   9     2429.68     2145.93      8.35 o 
   0  -7   8      493.55      473.84      6.40 o 
   0  -7   7      233.63      255.59     36.44 o 
   0  -7   6       75.32       73.40     12.49 o 
   0  -7   5        0.21       -1.22      1.31 o 
   0  -7   4        9.32       10.14      1.48 o 
   0  -7   3      266.28      237.54      4.64 o 
   0  -7   2     2327.00     2198.86     13.80 o 
   0  -7   1      164.42      158.25      3.87 o 
   0  -7   0       48.17       39.86      2.27 o 
   0  -7  -1      211.85      206.17      4.45 o 
   0  -7  -2       12.93       21.65      1.99 o 
   0   7   3        2.57        5.79      0.73 o 
   0  -7  -4      581.96      586.81      4.74 o 
   0  -7  -5      133.08      144.17      2.42 o 
   0  -7  -6       90.23       84.98      1.75 o 
   0   7   7      329.17      308.22      2.69 o 
   0  -7  -8      123.94      123.70      2.33 o 
   0   7   9        0.14        0.62      0.89 o 
   0   7  10        3.26        3.04      0.74 o 
   0  -7 -11       17.88       21.65      5.80 o 
   0   7  12        0.06        0.39      0.62 o 
   0   7  13        2.08        3.68      0.68 o 
   0  -7 -14      422.50      417.32     60.92 o 
   0  -7 -15      186.58      175.51      2.14 o 
   0  -7 -16        0.14        0.32      0.57 o 
   0  -7 -17        4.54        4.34      0.60 o 
   0  -7 -18        0.36        0.74      0.51 o 
   0  -7 -19        2.64        3.44      0.52 o 
   0  -7 -20       10.71       10.14      1.58 o 
   0  -7 -21       71.09       53.25      5.25 o 
   0  -7 -22        9.39        7.49      1.13 o 
   0  -7 -23        0.62        0.77      0.39 o 
   0   8 -25        2.13        2.86      0.44 o 
   0  -8  24        0.44        1.21      0.64 o 
   0   8 -23      196.24      229.09     20.27 o 
   0  -8  22      309.74      356.46     35.07 o 
   0  -8  21       18.27       25.34      3.07 o 
   0   8 -20       19.84       21.38      1.25 o 
   0   8 -19       45.18       45.54      1.23 o 
   0  -8  18        0.52        0.95      0.96 o 
   0  -8  17      145.87      151.15      9.56 o 
   0  -8  16      320.42      348.46     34.62 o 
   0   8 -15      403.51      428.16     58.15 o 
   0  -8  14      161.42      155.38      2.16 o 
   0  -8  13        8.79       16.62     14.26 o 
   0  -8  12        0.17        0.83      0.88 o 
   0  -8  11       51.66       63.66      2.34 o 
   0  -8  10     2936.72     2589.64     34.40 o 
   0  -8   9       57.39       46.05      3.44 o 
   0  -8   8      812.78      746.03      9.89 o 
   0  -8   7      993.25      946.60     13.81 o 
   0  -8   6     1207.34     1193.09      7.13 o 
   0  -8   5      102.05      101.75      1.95 o 
   0  -8   4      284.59      286.42      3.62 o 
   0  -8   3      170.51      167.73      7.07 o 
   0  -8   2      273.75      285.53      3.61 o 
   0  -8   1        1.90        6.17      1.70 o 
   0  -8   0     2006.24     1985.48     57.61 o 
   0  -8  -1      443.49      450.37      3.54 o 
   0  -8  -2       21.40       19.64      0.98 o 
   0  -8  -3        0.33        1.00      0.67 o 
   0  -8  -4       24.17       22.22      1.01 o 
   0  -8  -5       76.21       79.83      1.59 o 
   0  -8  -6      960.08      911.10      4.97 o 
   0  -8  -7     1100.78     1014.48      5.24 o 
   0  -8  -8      472.16      430.38      3.44 o 
   0  -8  -9        9.34        9.25      0.82 o 
   0  -8 -10      161.42      143.26      2.03 o 
   0  -8 -11      179.03      177.77      2.23 o 
   0  -8 -12       32.55       30.91      1.08 o 
   0  -8 -13      188.00      178.44      2.13 o 
   0  -8 -14       55.68       49.98      1.20 o 
   0  -8 -15        1.52        0.76      0.52 o 
   0  -8 -16        4.06        4.87      0.57 o 
   0  -8 -17       13.93        9.85      0.62 o 
   0  -8 -18        4.70        3.87      0.86 o 
   0  -8 -19        7.31        8.61      0.58 o 
   0  -8 -20       40.59       42.40      4.13 o 
   0  -8 -21        2.32        3.04      0.37 o 
   0  -9  23        5.83        1.89      0.45 o 
   0  -9  22        7.83       13.55      0.73 o 
   0   9 -21        0.78        3.83      0.54 o 
   0  -9  20       62.24       62.89      1.29 o 
   0  -9  19        8.66       12.45      0.89 o 
   0  -9  18       16.29       16.51      0.95 o 
   0  -9  17      171.30      156.73      2.03 o 
   0  -9  16       62.02       55.00      1.34 o 
   0  -9  15        2.49        4.94      0.84 o 
   0  -9  14      325.76      300.57      2.81 o 
   0  -9  13      187.73      195.04      2.30 o 
   0  -9  12        0.15        0.44      0.63 o 
   0  -9  11        1.85        0.95      0.85 o 
   0  -9  10       46.60       45.44      3.48 o 
   0  -9   9        1.23        0.96      1.23 o 
   0  -9   8       14.08       11.83      1.03 o 
   0  -9   7      971.44      961.80     42.49 o 
   0  -9   6        0.24        5.33      0.99 o 
   0  -9   5       22.47       24.70      1.08 o 
   0  -9   4      139.04      130.49      2.03 o 
   0  -9   3      400.37      386.59      3.36 o 
   0  -9   2       69.17       61.50      1.49 o 
   0  -9   1      910.48      891.27      5.05 o 
   0  -9   0      515.86      478.76      3.73 o 
   0  -9  -1      195.55      194.70      2.44 o 
   0  -9  -2      132.16      130.52      2.01 o 
   0  -9  -3       63.35       49.96      1.36 o 
   0  -9  -4       20.87       22.60      1.95 o 
   0  -9  -5       12.97       12.09      0.83 o 
   0  -9  -6       39.09       41.29      1.21 o 
   0  -9  -7       24.10       28.44      1.05 o 
   0  -9  -8       26.66       28.82      1.05 o 
   0  -9  -9       89.66       82.68      1.52 o 
   0  -9 -10        2.60        3.52      0.64 o 
   0  -9 -11       55.01       51.40      1.19 o 
   0  -9 -12        5.83        5.24      0.62 o 
   0  -9 -13       11.62       11.30      0.67 o 
   0  -9 -14       15.17       16.31      0.71 o 
   0  -9 -15       99.29       98.40      4.38 o 
   0  -9 -16       70.30       65.22      1.38 o 
   0  -9 -17       47.90       46.68      1.73 o 
   0 -10  20        2.43        2.61      0.30 o 
   0 -10  19       10.32       11.45      0.67 o 
   0 -10  18       24.13       26.94      4.21 o 
   0 -10  17       25.08       28.09      0.93 o 
   0 -10  16        0.42        0.73      0.59 o 
   0 -10  15       14.67       12.49      0.80 o 
   0 -10  14       62.54       70.86      1.33 o 
   0 -10  13        2.74        4.64      0.72 o 
   0 -10  12        2.99        3.13      0.69 o 
   0 -10  11        5.16        4.36      0.72 o 
   0 -10  10       12.78       12.60      1.16 o 
   0 -10   9        1.79        1.71      0.60 o 
   0 -10   8        0.19        0.51      0.58 o 
   0 -10   7       17.09       14.14      1.09 o 
   0 -10   6       33.60       30.05      3.61 o 
   0 -10   5        7.66        6.35      0.71 o 
   0 -10   4        3.51        3.13      0.65 o 
   0 -10   3        5.09        5.94      0.70 o 
   0 -10   2        9.95       10.03      0.79 o 
   0 -10   1      195.80      183.65      2.19 o 
   0 -10   0        0.22        0.26      0.58 o 
   0 -10  -1        3.20        2.78      0.62 o 
   0 -10  -2       50.23       50.29      3.56 o 
   0 -10  -3        9.95       12.02      1.64 o 
   0 -10  -4        4.54        3.71      0.67 o 
   0 -10  -5       21.04       17.25      0.85 o 
   0 -10  -6       26.70       25.06      0.92 o 
   0 -10  -7        3.64        3.15      0.59 o 
   0 -10  -8       13.68        9.74      0.70 o 
   0 -10  -9       17.44       12.20      0.69 o 
   0 -10 -10        4.00        3.68      0.55 o 
   0 -10 -11        0.08        0.42      0.50 o 
   0 -10 -12        8.99        8.76      0.54 o 
   0 -10 -13        6.63        4.59      0.45 o 
   0 -10 -14        5.29        4.36      0.37 o 
   0 -11  16        0.34       -0.55      0.55 o 
   0 -11  15        1.95        3.43      0.85 o 
   0 -11  14        2.93        2.10      0.51 o 
   0 -11  13        0.24        0.88      0.52 o 
   0 -11  12        6.87        7.66      0.61 o 
   0 -11  11        0.50        0.44      0.77 o 
   0 -11  10        1.70       -0.47      0.70 o 
   0 -11   9        7.97        9.15      0.64 o 
   0 -11   8       49.92       55.60      9.35 o 
   0 -11   7        0.62        0.58      0.50 o 
   0 -11   6        6.77        7.81      0.61 o 
   0 -11   5        0.05       -0.18      0.58 o 
   0 -11   4        0.99        1.99      0.64 o 
   0 -11   3        2.00        1.93      0.53 o 
   0 -11   2        1.03        1.19      0.55 o 
   0 -11   1        2.30        2.00      0.51 o 
   0 -11   0        1.66        1.32      0.49 o 
   0 -11  -1        1.22        1.32      0.47 o 
   0 -11  -2        0.08       -0.49      0.49 o 
   0 -11  -3        0.68        0.12      0.48 o 
   0 -11  -4        1.25        1.26      0.48 o 
   0 -11  -5        0.87        0.34      0.43 o 
   0 -11  -6        1.16        1.13      0.41 o 
   0 -11  -7       16.70       17.53      0.60 o 
   0 -11  -8       12.34       11.83      0.51 o 
   0 -11  -9        0.58        0.10      0.33 o 
   1 -11  -9       42.41       41.26      0.69 o 
   1 -11  -8        6.89        6.77      0.45 o 
   1 -11  -7        5.12        4.87      0.46 o 
   1 -11  -6        8.50        8.97      0.50 o 
   1 -11  -5       11.88       12.70      0.60 o 
   1 -11  -4        9.07       10.38      0.59 o 
   1 -11  -3        0.98        0.50      0.46 o 
   1 -11  -2       19.26       18.42      0.69 o 
   1 -11  -1        0.54        0.91      0.48 o 
   1 -11   0       65.21       67.88      6.67 o 
   1 -11   1        0.02        1.10      0.48 o 
   1 -11   2       22.00       22.96      0.75 o 
   1 -11   3       10.69       11.02      0.62 o 
   1 -11   4        1.02        2.10      0.49 o 
   1 -11   5        0.28        1.14      0.47 o 
   1 -11   6        0.13        1.00      0.47 o 
   1 -11   7       37.41       39.31      0.85 o 
   1 -11   8        4.37        4.36      0.56 o 
   1 -11   9        0.51        0.31      0.51 o 
   1 -11  10        0.20        0.37      0.50 o 
   1 -11  11        0.01       -0.49      0.49 o 
   1 -11  12        3.53        4.98      0.56 o 
   1 -11  13        5.33        4.80      0.56 o 
   1 -11  14        2.57        1.89      0.49 o 
   1 -11  15        0.75        0.49      0.44 o 
   1 -10 -14        1.81        2.55      0.38 o 
   1 -10 -13        9.59        9.96      0.53 o 
   1 -10 -12        5.45        5.46      0.52 o 
   1 -10 -11        3.00        3.35      0.50 o 
   1 -10 -10        0.08        0.34      0.50 o 
   1 -10  -9        4.69        5.17      0.59 o 
   1 -10  -8        6.27        6.77      0.64 o 
   1 -10  -7        7.61        6.19      0.64 o 
   1 -10  -6        4.59        4.35      0.64 o 
   1 -10  -5        6.86        7.34      0.69 o 
   1 -10  -4       50.42       49.29      1.21 o 
   1 -10  -3       58.62       62.80      1.32 o 
   1 -10  -2       27.22       26.64      0.98 o 
   1 -10  -1       38.46       40.74      1.12 o 
   1 -10   0        6.08        6.70      0.67 o 
   1 -10   1       10.52       13.30      0.80 o 
   1 -10   2        8.39       11.21      0.78 o 
   1 -10   3      144.91      157.20      1.95 o 
   1 -10   4       38.83       37.06      1.06 o 
  -1  10  -5       52.36       56.43      1.79 o 
   1 -10   6        6.10        6.42      1.10 o 
   1 -10   7      159.47      164.95      1.88 o 
   1 -10   8        6.43        8.65      0.73 o 
   1 -10   9        3.33        4.69      0.63 o 
   1 -10  10       56.66       60.29      1.28 o 
   1 -10  11       15.60       15.60      0.84 o 
   1 -10  12       78.19       70.72      1.33 o 
   1 -10  13      170.93      157.29      1.85 o 
   1 -10  14       29.01       22.82      0.88 o 
   1 -10  15        4.84        3.98      0.66 o 
   1 -10  16       11.53       13.71      0.77 o 
   1 -10  17        0.97        1.62      0.61 o 
   1 -10  18       12.76       14.19      0.71 o 
   1 -10  19       24.75       28.25      0.74 o 
   1  -9 -18        8.73        7.43      0.42 o 
   1  -9 -17       16.82       17.82      0.60 o 
   1  -9 -16        0.13        1.56      0.44 o 
   1  -9 -15        3.56        4.48      0.53 o 
   1  -9 -14        7.94        7.53      0.62 o 
   1  -9 -13       17.45       15.34      0.76 o 
   1  -9 -12       54.61       48.78      1.14 o 
   1  -9 -11      215.68      198.51      2.16 o 
   1  -9 -10      136.76      127.42      1.81 o 
   1  -9  -9       15.58       16.77      0.89 o 
   1  -9  -8       10.10        9.31      0.77 o 
   1  -9  -7       58.33       58.77      1.35 o 
   1  -9  -6        4.53        5.46      0.71 o 
   1  -9  -5        0.97        2.81      0.70 o 
   1  -9  -4      250.60      235.68      2.56 o 
   1  -9  -3        1.81        2.44      0.68 o 
   1  -9  -2       65.78       69.95      1.52 o 
   1  -9  -1       64.57       61.48      1.44 o 
   1  -9   0       60.94       59.99      1.41 o 
   1  -9   1        0.10        1.48      0.71 o 
   1  -9   2        1.55        2.30      0.71 o 
   1  -9   3      140.51      146.65      1.92 o 
  -1   9  -4       28.54       30.40      1.05 o 
  -1   9  -5       63.11       66.89      1.41 o 
   1  -9   6      428.47      405.62      9.47 o 
   1  -9   7        5.50        8.14      0.81 o 
   1  -9   8       23.67       25.70      1.18 o 
  -1   9  -9       44.75       43.51      1.25 o 
  -1   9 -10        2.21        3.72      0.71 o 
  -1   9 -11       18.30       15.96      0.93 o 
  -1   9 -12       45.13       46.47      1.23 o 
   1  -9  13        2.77        2.59      0.75 o 
   1  -9  14       10.88        9.14      0.84 o 
   1  -9  15       57.79       52.97      1.33 o 
   1  -9  16       80.55       82.60      1.53 o 
   1  -9  17        0.25        0.93      0.68 o 
   1  -9  18        0.03       -0.44      0.66 o 
   1  -9  19       21.18       21.62      0.91 o 
   1  -9  20        0.00       -0.35      0.61 o 
   1  -9  21        0.23        0.37      0.57 o 
   1  -9  22       93.62       91.58      1.07 o 
   1  -8 -21        0.00        0.47      0.57 o 
   1  -8 -20        3.61        4.15      0.46 o 
   1  -8 -19       22.89       24.05      0.72 o 
   1  -8 -18      116.86      121.07      1.48 o 
   1  -8 -17        5.75        5.03      0.60 o 
   1  -8 -16        9.35        8.85      0.67 o 
  -1   8  15        0.18        0.02      0.88 o 
   1  -8 -14        1.04        0.92      0.70 o 
  -1   8  13        0.57        0.17      0.66 o 
   1  -8 -12        0.08        0.18      0.65 o 
  -1   8  11        5.63        5.49      2.08 o 
   1  -8 -10       11.29       14.38      0.91 o 
  -1   8   9       28.25       28.58      1.11 o 
  -1   8   8        4.96        4.80      0.81 o 
   1  -8  -7       39.92       36.06      5.25 o 
   1  -8  -6       64.83       54.65      4.52 o 
  -1   8   5       63.31       56.83      3.56 o 
   1  -8  -4        0.97        0.82      0.69 o 
  -1   8   3       19.94       19.69      1.72 o 
  -1   8   2      412.30      391.58     22.74 o 
   1  -8  -1        4.78        5.55      0.93 o 
   1  -8   0        8.28        8.29      0.84 o 
   1  -8   1       83.97       88.73      3.17 o 
   1  -8   2       86.02       89.69      1.90 o 
   1  -8   3       25.09       22.49      1.28 o 
   1  -8   4       14.67       13.65      2.99 o 
  -1   8  -5       70.45       70.75      5.64 o 
  -1   8  -6        7.92        7.41      4.10 o 
  -1   8  -7       34.92       25.89      3.16 o 
  -1   8  -8       20.40       21.10      0.99 o 
  -1   8  -9       80.96       64.39      2.74 o 
   1  -8  10       18.42       26.21      1.03 o 
  -1   8 -11        0.15        1.86      0.77 o 
  -1   8 -12       79.30       74.71      1.53 o 
  -1   8 -13       10.63        9.96      0.88 o 
  -1   8 -14      119.85      103.49      1.72 o 
  -1   8 -15       46.95       37.76      1.25 o 
  -1   8 -16        0.11        0.63      1.04 o 
   1  -8  17        0.23        0.61      0.60 o 
  -1   8 -18       59.80       69.70      4.31 o 
   1  -8  19        0.31        1.22      0.64 o 
  -1   8 -20        0.41        0.51      0.61 o 
  -1   8 -21        5.25        4.50      0.66 o 
   1  -8  22        1.43        1.23      0.58 o 
   1  -8  23        0.04        0.13      0.51 o 
  -1   8 -24        2.64        2.89      0.46 o 
   1  -7 -23        0.01        0.00      0.39 o 
   1  -7 -23        3.69        3.95      0.51 o 
   1  -7 -22        7.90        8.91      0.66 o 
   1  -7 -21       31.24       29.24      0.94 o 
   1  -7 -20       10.25        9.19      0.79 o 
   1  -7 -19       17.31       21.92      0.99 o 
  -1   7  18       14.29       13.82      0.93 o 
   1  -7 -17        6.17        5.00      0.66 o 
  -1   7  17        6.31        6.15      0.93 o 
   1  -7 -16        7.45        7.65      0.95 o 
   1  -7 -15        0.57        1.01      0.65 o 
  -1   7  15       42.74       53.56      1.40 o 
  -1   7  14        2.75        5.22      0.77 o 
   1  -7 -14       51.34       44.87      1.40 o 
   1  -7 -13        0.02        0.70      0.61 o 
  -1   7  13       55.55       64.32      1.55 o 
  -1   7  12        2.42        1.89      0.71 o 
   1  -7 -11        0.21        0.46      0.69 o 
   1  -7 -10        7.57        7.93      0.74 o 
  -1   7  10       81.72       89.30      1.85 o 
   1  -7  -9        7.80        5.27      0.74 o 
  -1   7   8        0.03        0.77      0.77 o 
   1  -7  -7        1.90        3.46      0.95 o 
   1  -7  -6       32.09       35.13      1.66 o 
   1  -7  -5       58.86       68.21      1.74 o 
  -1   7   4        5.39        8.06      0.92 o 
   1  -7  -3      142.09      154.19      2.47 o 
  -1   7   2      501.56      517.17      4.07 o 
   1  -7  -1       37.28       42.88      2.33 o 
   1  -7   0       19.73       24.19      2.08 o 
   1  -7   1      421.13      480.76      6.77 o 
   1  -7   2      191.64      175.41      4.20 o 
   1  -7   3      344.11      325.57      5.66 o 
   1  -7   4        2.48       -0.15      1.44 o 
   1  -7   5      111.17      127.77      3.63 o 
   1  -7   6      374.47      396.45     16.65 o 
  -1   7  -7       21.19       32.60      1.35 o 
  -1   7  -8      420.71      422.17     16.56 o 
  -1   7  -9        3.85        8.56      1.08 o 
  -1   7 -10        7.90       11.20      2.43 o 
   1  -7  11        0.00        0.91      0.94 o 
  -1   7 -12        4.75        5.64      0.80 o 
  -1   7 -13       15.64       13.33      0.91 o 
  -1   7 -14      264.05      273.37     37.34 o 
  -1   7 -15        2.78        2.08      0.73 o 
  -1   7 -16        3.68        4.14      0.80 o 
  -1   7 -17       91.28       92.57      2.43 o 
  -1   7 -18       42.25       46.46      1.30 o 
  -1   7 -19        1.28        1.29      0.71 o 
  -1   7 -20        9.18        5.03      0.75 o 
   1  -7  21        2.30        2.67      0.68 o 
  -1   7 -22        2.34        2.45      0.65 o 
  -1   7 -23        7.86       10.84      0.97 o 
  -1   7 -24        3.54        3.14      0.59 o 
  -1   7 -25        0.66        1.22      0.52 o 
  -1   7 -26        0.05        0.44      0.44 o 
  -1   7 -27        0.24        0.55      0.38 o 
   1  -6 -25        0.03        0.37      0.38 o 
   1  -6 -25        2.43        2.07      0.50 o 
   1  -6 -24        0.37        1.02      0.46 o 
   1  -6 -24        0.88        1.06      0.56 o 
   1  -6 -23        7.77        8.42      0.73 o 
   1  -6 -22        1.97        2.13      0.73 o 
   1  -6 -21        8.04        6.91      0.83 o 
   1  -6 -20       19.02       19.79      1.02 o 
   1  -6 -19       14.83       12.49      0.97 o 
   1  -6 -18       62.29       61.03     15.87 o 
   1  -6 -17       20.67       25.62      1.16 o 
   1  -6 -16        2.96        3.90      0.69 o 
  -1   6  16        7.81        8.11      1.00 o 
  -1   6  15        3.04        2.70      0.94 o 
   1  -6 -14       16.48       26.02     23.69 o 
  -1   6  13      126.31      129.63      4.18 o 
   1  -6 -12        4.05        4.18      1.87 o 
  -1   6  12       33.52       36.07      2.35 o 
   1  -6 -11        0.33        0.71      0.77 o 
  -1   6  11       63.34       79.29      1.62 o 
   1  -6 -10       45.65       47.56      2.05 o 
  -1   6   9       34.63       38.39      1.34 o 
   1  -6  -8        9.43       13.72      1.57 o 
   1  -6  -7       14.06       23.60      1.84 o 
   1  -6  -6      175.24      170.60      4.83 o 
   1  -6  -5       61.51       53.33      3.02 o 
   1  -6  -4        1.59        3.23      1.40 o 
   1  -6  -3      146.32      169.67     27.58 o 
   1  -6  -2        0.42       -0.18      1.15 o 
   1  -6  -1       15.73       15.63      1.58 o 
   1  -6   0      235.60      218.39      4.18 o 
   1  -6   1       80.51       87.24      2.77 o 
   1  -6   2       48.18       55.43      2.38 o 
   1  -6   3       60.25       73.07      2.65 o 
   1  -6   4      235.49      228.61      4.34 o 
   1  -6   5      138.97      142.12      3.53 o 
   1  -6   6      129.70      114.14      3.30 o 
   1  -6   7        0.31        1.16      1.35 o 
   1  -6   8        5.67        7.82      1.50 o 
   1  -6   9      106.65       86.19      3.00 o 
   1  -6  10      178.89      158.20      4.02 o 
   1  -6  11       70.92       52.81      2.65 o 
   1  -6  12       63.35       61.14      4.61 o 
  -1   6 -13       82.08       81.36      3.53 o 
   1  -6  14      124.95      120.66      7.58 o 
  -1   6 -15       26.29       25.52      1.01 o 
  -1   6 -16       43.17       42.43      2.78 o 
  -1   6 -17        2.53        3.93      0.77 o 
   1  -6  18        9.01        9.40      3.07 o 
   1  -6  19       25.24       22.11      2.83 o 
  -1   6 -20       50.10       36.15      4.13 o 
   1  -6  21       10.81        9.55      0.83 o 
  -1   6 -22        2.44        3.02      0.68 o 
  -1   6 -23       15.57       23.81      0.94 o 
  -1   6 -24        5.77        5.66      0.69 o 
  -1   6 -25        8.97        8.15      0.68 o 
  -1   6 -26        0.12        1.31      0.55 o 
  -1   6 -27       20.82       23.16      0.77 o 
  -1   6 -28        0.23        0.19      0.42 o 
   1  -5 -26        0.07        0.13      0.41 o 
   1  -5 -26        4.96        4.81      0.53 o 
   1  -5 -25       14.41       19.13      0.72 o 
   1  -5 -25       60.97       57.80      1.09 o 
   1  -5 -24        5.99        4.66      0.69 o 
   1  -5 -23       15.18       15.38      0.92 o 
   1  -5 -22       30.92       27.87      1.10 o 
   1  -5 -21        7.08        8.74      0.91 o 
   1  -5 -20       39.40       33.57      1.24 o 
   1  -5 -19       43.48       33.86      1.20 o 
  -1   5  18       95.11      104.64     35.14 o 
   1  -5 -17       10.79       12.59      1.06 o 
   1  -5 -16        1.42        1.77      0.61 o 
   1  -5 -16       13.11       16.17      2.13 o 
   1  -5 -15       36.38       34.33      1.43 o 
   1  -5 -14      196.93      208.25      2.92 o 
   1  -5 -13      239.83      247.67      2.54 o 
  -1   5  13      240.17      233.92      9.64 o 
   1  -5 -12      220.79      244.20      4.83 o 
   1  -5 -11       17.01       22.61      2.03 o 
   1  -5 -10      120.88      143.99      3.62 o 
   1  -5  -9        1.06        1.04      1.08 o 
   1  -5  -8       25.58       47.57      2.07 o 
   1  -5  -7      549.11      583.69      6.28 o 
   1  -5  -6        1.50        3.55      1.00 o 
   1  -5  -5      248.55      290.06      4.43 o 
   1  -5  -4      107.10       98.94      2.64 o 
  -1   5   3       51.64       63.91      3.16 o 
  -1   5   2      112.52      119.40      4.06 o 
  -1   5   1       14.01       26.18      2.15 o 
  -1   5   0     1247.05     1479.40    128.31 o 
   1  -5   1      130.02      162.54     18.46 o 
   1  -5   2      203.76      237.96      4.02 o 
   1  -5   3      368.30      483.53      5.64 o 
   1  -5   4       16.17       21.95      1.53 o 
   1  -5   5       11.51       13.46      1.48 o 
   1  -5   6      107.07      126.36     22.90 o 
   1  -5   7      183.30      204.01      3.98 o 
   1  -5   8      239.84      231.86      4.29 o 
   1  -5   9        0.27       -1.05      1.14 o 
   1  -5  10      494.21      442.62      6.16 o 
   1  -5  11      120.73      101.54      3.16 o 
   1  -5  12       40.91       46.67      2.51 o 
   1  -5  13        2.82        4.49      1.55 o 
   1  -5  14       21.36       17.02      2.08 o 
  -1   5 -15        3.15        2.41      1.96 o 
   1  -5  16       35.79       29.90      4.15 o 
  -1   5 -17       47.08       46.30      1.57 o 
  -1   5 -18       38.83       38.72      3.66 o 
  -1   5 -19       78.53       73.64      6.61 o 
  -1   5 -20      113.91       96.36      1.74 o 
  -1   5 -21       92.75       85.85      1.66 o 
  -1   5 -22        2.64        0.78      0.66 o 
  -1   5 -23        2.76        1.75      0.63 o 
  -1   5 -24       52.19       44.41      1.23 o 
  -1   5 -25       13.87       12.03      0.78 o 
  -1   5 -26       21.75       16.93      0.83 o 
  -1   5 -27        0.61        2.25      0.57 o 
  -1   5 -28        3.35        2.49      0.53 o 
  -1   5 -29        2.18        2.14      0.46 o 
   1  -4 -28        6.93        7.51      0.40 o 
   1  -4 -27        2.53        1.44      0.41 o 
   1  -4 -27        3.00        1.48      0.54 o 
   1  -4 -26        2.57        2.71      0.50 o 
   1  -4 -26        4.07        2.34      0.62 o 
   1  -4 -25        7.65       12.04      0.69 o 
   1  -4 -25       10.75       11.59      0.77 o 
   1  -4 -24       14.09       12.05      0.89 o 
   1  -4 -23       22.91       20.45      1.95 o 
   1  -4 -22      114.88      106.84      1.88 o 
   1  -4 -21       97.20       91.22      4.74 o 
   1  -4 -20       81.58       79.91      1.66 o 
   1  -4 -19       47.07       46.06      4.36 o 
   1  -4 -18        0.63        0.59      0.90 o 
  -1   4  17       15.97       13.80      1.24 o 
  -1   4  16      159.73      181.43      5.21 o 
   1  -4 -15       11.29       11.40      1.18 o 
   1  -4 -14      323.96      343.93      5.69 o 
   1  -4 -13      109.34      118.23      3.35 o 
   1  -4 -12       68.64       65.65      2.52 o 
   1  -4 -11        6.78       12.55      1.55 o 
   1  -4 -10      263.72      262.38      4.16 o 
   1  -4  -9       11.47        9.80      1.18 o 
   1  -4  -8     1131.78     1236.11      8.39 o 
   1  -4  -7        4.07        5.34      1.00 o 
   1  -4  -6        2.16        3.90      1.03 o 
   1  -4  -5     1548.59     1762.13      9.43 o 
   1  -4  -4     1371.51     1475.37      8.46 o 
   1  -4  -3      304.32      332.70      4.04 o 
  -1   4   2      155.00      192.74     10.49 o 
  -1   4   1       64.71       62.91      1.89 o 
   1  -4   0      180.30      183.24     10.60 o 
   1  -4   1       98.09      132.08      5.94 o 
   1  -4   2     3883.68     4625.59    238.55 o 
   1  -4   3       20.86       23.75      1.84 o 
  -1   4  -4      396.74      474.93     42.38 o 
   1  -4   5       21.69       21.90      1.53 o 
   1  -4   6      617.38      768.71     85.15 o 
   1  -4   7      187.53      263.01     36.09 o 
   1  -4   8     3326.29     3684.41     15.45 o 
   1  -4   9      984.90      997.80      8.31 o 
   1  -4  10       33.92       29.77      1.78 o 
   1  -4  11      329.56      355.77      5.40 o 
   1  -4  12       22.91       24.29      1.81 o 
   1  -4  13      100.02      118.25      3.53 o 
   1  -4  14       75.52       72.24      2.95 o 
   1  -4  15       19.03       22.38      2.15 o 
   1  -4  16        0.66       -1.56      1.56 o 
  -1   4 -17       96.34      101.92      8.71 o 
   1  -4  18       18.73       25.45      1.24 o 
  -1   4 -19       63.77       61.31      5.83 o 
  -1   4 -20        1.40        3.91      0.72 o 
  -1   4 -21       16.07        7.63      1.66 o 
  -1   4 -22       45.27       32.96      2.84 o 
  -1   4 -23       12.83       13.35      0.97 o 
  -1   4 -24       11.32       16.23      0.86 o 
  -1   4 -25       31.08       24.93      1.63 o 
  -1   4 -26        5.29        4.75      0.65 o 
  -1   4 -27        0.06        0.56      0.59 o 
  -1   4 -28        0.23        1.60      0.55 o 
  -1   4 -29        7.62        8.39      0.57 o 
  -1   4 -30       19.10       19.41      0.52 o 
   1  -3 -29       60.18       65.07      0.81 o 
   1  -3 -28       64.04       76.44      1.06 o 
   1  -3 -27        0.00        0.30      0.46 o 
   1  -3 -27        2.38        2.71      0.59 o 
   1  -3 -26       17.02       20.08      0.75 o 
   1  -3 -26       26.51       27.55      2.82 o 
   1  -3 -25        2.98        4.04      0.59 o 
   1  -3 -25       10.87       12.50      1.03 o 
   1  -3 -24       43.04       50.57      1.12 o 
   1  -3 -24       49.34       46.60      3.81 o 
   1  -3 -23       34.51       42.54      1.07 o 
   1  -3 -23       45.04       46.61      6.76 o 
   1  -3 -22        1.55        2.65      0.59 o 
   1  -3 -22       19.11       15.07      1.06 o 
   1  -3 -21      146.23      116.45      2.30 o 
   1  -3 -20       94.36       80.44      1.71 o 
   1  -3 -19       27.46       33.40      1.55 o 
   1  -3 -18      138.65      141.48      2.59 o 
   1  -3 -17      208.82      198.11      8.78 o 
   1  -3 -16      180.90      183.83      4.38 o 
   1  -3 -15       72.19       75.85      2.97 o 
   1  -3 -14       47.04       52.01      2.40 o 
   1  -3 -13       27.91       29.99      1.97 o 
   1  -3 -12     1243.54     1468.11      9.93 o 
   1  -3 -11     1343.95     1448.00      9.37 o 
   1  -3 -10     1682.77     1826.37      9.89 o 
   1  -3  -9      713.39      832.43      6.49 o 
   1  -3  -8     1909.15     1963.45      9.43 o 
   1  -3  -7      449.11      459.83      4.47 o 
   1  -3  -6       70.29       72.04      1.85 o 
   1  -3  -5     1142.74     1210.24     15.95 o 
   1  -3  -4      788.27      809.67      5.44 o 
   1  -3  -3       65.45       61.70      1.63 o 
   1  -3  -2      650.17      668.85      4.79 o 
  -1   3   1       74.30       90.27      2.98 o 
  -1   3   0       95.16       89.15      4.02 o 
   1  -3   1      605.31      632.40     21.44 o 
  -1   3  -2      740.12      794.01     35.43 o 
  -1   3  -3       73.00       89.20      4.32 o 
  -1   3  -4       75.25      101.48      1.71 o 
  -1   3  -5      173.96      189.78      2.19 o 
   1  -3   6     1280.47     1430.80     48.65 o 
   1  -3   7      831.71      886.58      6.73 o 
   1  -3   8     1697.04     1839.45      9.99 o 
   1  -3   9       10.46        7.39      1.19 o 
  -1   3 -10      191.75      202.96      3.65 o 
   1  -3  11      848.09      840.74      7.49 o 
   1  -3  12      424.75      430.02      5.63 o 
   1  -3  13      262.25      251.16      6.74 o 
  -1   3 -14      405.68      310.69      5.17 o 
  -1   3 -15        2.74        2.77      2.11 o 
  -1   3 -16       89.32       68.70      2.83 o 
  -1   3 -17      308.41      277.53      5.34 o 
  -1   3 -18       76.56       92.39      3.33 o 
  -1   3 -19       87.20       86.09      3.31 o 
  -1   3 -20        0.97        0.68      0.61 o 
  -1   3 -21        0.49        1.22      0.61 o 
  -1   3 -22        1.11        0.23      0.60 o 
  -1   3 -23        0.20        1.65      1.21 o 
  -1   3 -24       26.76       29.64      1.07 o 
  -1   3 -25        1.28        1.90      0.65 o 
  -1   3 -26        0.78        0.95      0.60 o 
  -1   3 -27        3.57        2.24      0.60 o 
  -1   3 -28        3.03        3.90      0.60 o 
  -1   3 -29        0.08        0.61      0.46 o 
  -1   3 -30       57.25       58.08      0.89 o 
   1  -2 -29       15.70       14.32      0.63 o 
   1  -2 -29       18.53       19.28      0.69 o 
   1  -2 -28        1.23        2.09      0.52 o 
   1  -2 -28        4.53        4.49      0.67 o 
   1  -2 -27        1.23        3.45      0.58 o 
   1  -2 -27       11.09       13.52      1.15 o 
   1  -2 -26        5.59        6.91      0.66 o 
   1  -2 -26       16.30       17.12      2.15 o 
   1  -2 -25       43.43       38.24      1.06 o 
   1  -2 -25       74.12       63.32     10.95 o 
   1  -2 -24       48.70       49.26      1.18 o 
   1  -2 -24       70.06       62.82      7.05 o 
   1  -2 -23       45.62       40.05      7.08 o 
   1  -2 -22       15.88       14.13      2.19 o 
   1  -2 -21       90.44       79.72     16.72 o 
   1  -2 -20        3.78        2.75      0.95 o 
   1  -2 -19      339.22      341.20      4.08 o 
   1  -2 -18      549.00      516.44     36.46 o 
   1  -2 -17      133.57      151.24      3.97 o 
   1  -2 -16      137.98      169.76      4.02 o 
   1  -2 -15      197.48      234.66      4.49 o 
   1  -2 -14      228.59      264.13      4.54 o 
   1  -2 -13       32.47       33.92      1.78 o 
   1  -2 -12      215.27      211.18      3.81 o 
   1  -2 -11      449.46      489.88      5.11 o 
   1  -2 -10     1447.03     1604.66      8.59 o 
   1  -2  -9      280.86      301.27      3.54 o 
   1  -2  -8       31.97       32.70      1.25 o 
   1  -2  -7      305.15      281.84      3.04 o 
   1  -2  -6     1033.41      994.99      5.36 o 
   1  -2  -5      409.57      444.58      5.64 o 
   1  -2  -4     2377.21     2539.79      8.07 o 
   1  -2  -3     6561.95     6481.88     49.16 o 
  -1   2   2     1260.62     1368.29     59.55 o 
   1  -2  -1       12.36       20.64      0.87 o 
   1  -2   0      804.25      877.47     19.09 o 
   1  -2   1      123.77      146.32      1.88 o 
  -1   2  -2       52.31       65.13      1.35 o 
  -1   2  -3     2859.87     2947.83      8.13 o 
   1  -2   4     2047.12     2074.22     39.79 o 
   1  -2   5      106.68      121.16      1.71 o 
  -1   2  -6       19.84       19.73      1.07 o 
  -1   2  -7        7.55        5.08      0.82 o 
  -1   2  -8     1019.95      995.11      6.52 o 
  -1   2  -9      512.70      519.49      4.99 o 
  -1   2 -10     3318.79     3255.26     12.93 o 
  -1   2 -11      157.95      178.55      3.29 o 
  -1   2 -12        0.42        0.80      0.95 o 
  -1   2 -13     1713.74     1593.53     10.33 o 
  -1   2 -14        0.02        0.49      0.89 o 
  -1   2 -15        0.11        0.45      1.05 o 
  -1   2 -16      390.26      364.83      5.70 o 
  -1   2 -17        0.55        2.92      1.60 o 
  -1   2 -18       45.80       45.22      2.40 o 
  -1   2 -19       10.78       18.42      1.20 o 
  -1   2 -19      239.30      233.73      5.19 o 
  -1   2 -20      320.49      298.97      2.75 o 
  -1   2 -20      320.68      308.60      5.79 o 
  -1   2 -21        0.49        0.63      0.60 o 
  -1   2 -22        2.14        1.64      0.61 o 
  -1   2 -23       21.68       25.39      1.43 o 
  -1   2 -24       10.14        9.66      1.35 o 
  -1   2 -25        0.07       -0.05      0.61 o 
  -1   2 -26       49.92       52.69      7.05 o 
  -1   2 -27       22.68       20.04      3.93 o 
  -1   2 -28       10.10       13.33      0.73 o 
  -1   2 -29       17.44       19.16      0.73 o 
  -1   2 -30       44.93       42.82      0.84 o 
   1  -1 -30        9.99       11.62      0.60 o 
   1  -1 -30       10.34       11.79      0.51 o 
   1  -1 -29        3.91        6.56      0.61 o 
   1  -1 -29        8.71        9.17      1.95 o 
   1  -1 -28        1.03        1.72      0.56 o 
   1  -1 -28        4.56        4.05      0.84 o 
   1  -1 -27      137.17      137.20      1.77 o 
   1  -1 -27      158.91      155.86     35.98 o 
   1  -1 -26        9.19        9.94      0.72 o 
   1  -1 -26        9.55        9.62      2.46 o 
   1  -1 -25       23.39       18.61      1.54 o 
   1  -1 -24       46.08       52.75      3.15 o 
   1  -1 -23      183.60      184.11     39.03 o 
   1  -1 -22       40.34       32.12      1.19 o 
   1  -1 -21      212.21      184.87      8.62 o 
   1  -1 -20      181.15      215.05      4.20 o 
  -1   1  19      107.55      112.15      1.75 o 
   1  -1 -18      238.27      247.43      4.86 o 
   1  -1 -17      379.95      467.99      6.11 o 
   1  -1 -16      171.71      209.64      4.17 o 
   1  -1 -15       37.89       57.25      2.13 o 
   1  -1 -14      579.03      557.62      9.00 o 
  -1   1  13        1.59        0.68      0.84 o 
   1  -1 -13       15.55       13.74      1.47 o 
   1  -1 -12      509.30      505.14      8.08 o 
   1  -1 -11     1875.62     1890.01     30.24 o 
   1  -1 -10     3473.21     3682.52    117.37 o 
   1  -1  -9      629.14      667.53      5.85 o 
  -1   1   8      743.70      839.14      6.42 o 
  -1   1   7       65.90       57.01      1.50 o 
   1  -1  -6     3097.41     3123.14     51.72 o 
  -1   1   5      954.00     1038.07     38.68 o 
   1  -1  -4    22374.21    19486.76     64.88 o 
   1  -1  -3     5940.39     5753.21     33.71 o 
  -1   1   2     2962.01     3120.63     11.42 o 
   1  -1  -1       66.38       67.22      1.28 o 
  -1   1   0     5160.86     5645.61     36.00 o 
   1  -1   1     1895.43     2119.35     55.40 o 
  -1   1  -2     1469.60     1509.65     18.07 o 
  -1   1  -3      303.15      335.27      3.56 o 
  -1   1  -4     1939.69     1986.68      7.30 o 
  -1   1  -5     2059.13     2131.52     12.09 o 
  -1   1  -6     3914.05     3870.19     64.63 o 
  -1   1  -7      459.17      505.10     29.07 o 
  -1   1  -8       69.60       69.06      1.77 o 
  -1   1  -9      453.50      447.63      4.52 o 
  -1   1 -10     1550.51     1507.02      8.69 o 
  -1   1 -11      545.68      560.03      5.61 o 
  -1   1 -12      706.82      736.08      7.04 o 
  -1   1 -13      112.73      117.90      3.26 o 
  -1   1 -14      552.79      553.54      6.67 o 
  -1   1 -15      290.37      275.61      4.68 o 
  -1   1 -16      634.87      633.67      7.39 o 
  -1   1 -17       48.95       45.37      2.56 o 
  -1   1 -18       65.11       55.97      2.83 o 
  -1   1 -19        0.24        1.20      2.59 o 
  -1   1 -19       52.19       43.53      2.52 o 
  -1   1 -20        8.51       11.04      0.76 o 
  -1   1 -20      131.22      111.43      3.75 o 
  -1   1 -21        2.37        4.05      1.12 o 
  -1   1 -22      145.03      136.07      7.68 o 
  -1   1 -23       28.06       28.10      2.89 o 
  -1   1 -24       27.94       25.47      3.31 o 
  -1   1 -25        4.92        4.53      1.24 o 
  -1   1 -26        0.48        0.58      0.58 o 
  -1   1 -27        4.00        2.40      0.64 o 
  -1   1 -27        8.44       12.63      1.00 o 
  -1   1 -28       10.79        9.46      0.88 o 
  -1   1 -29        0.06        0.61      0.71 o 
  -1   1 -30        2.77        2.15      0.65 o 
  -1   1 -31        1.32        5.34      0.37 o 
   1   0 -31       16.37       15.22      0.61 o 
   1   0 -30        2.16        3.63      0.53 o 
   1   0 -30       11.77       13.79      0.68 o 
   1   0 -29        0.07        0.22      0.50 o 
   1   0 -29        2.23        1.94      0.67 o 
   1   0 -28        2.64        1.98      0.58 o 
   1   0 -28        9.73        7.18      0.75 o 
   1   0 -27        3.16        4.00      0.60 o 
   1   0 -27        5.59        6.08      0.80 o 
   1   0 -26       10.56       11.01      0.97 o 
   1   0 -25       37.39       40.90      1.32 o 
   1   0 -24      207.64      172.48     14.88 o 
   1   0 -23       42.07       36.87      1.39 o 
   1   0 -22      105.15       98.66      2.20 o 
   1   0 -21       34.45       37.16      5.47 o 
   1   0 -20        2.81        3.79      1.25 o 
   1   0 -19       21.19       20.95      1.60 o 
   1   0 -18       60.41       51.85      2.44 o 
  -1   0  17       53.10       74.67      2.50 o 
   1   0 -17       86.53       96.14      3.02 o 
  -1   0  16      164.32      196.33      3.71 o 
   1   0 -16      322.42      339.56      5.14 o 
  -1   0  15       47.53       38.04      1.81 o 
  -1   0  14      160.86      142.34      6.54 o 
  -1   0  13        0.41        1.32      0.90 o 
   1   0 -12     1987.07     2000.87     27.79 o 
   1   0 -11      179.10      205.19      3.07 o 
   1   0 -10     1901.60     1902.27      8.62 o 
  -1   0   9       26.91       25.16     10.04 o 
  -1   0   8       57.06       75.25      2.02 o 
  -1   0   7     7452.87     7086.95    214.58 o 
   1   0  -6     1020.11     1032.26      4.38 o 
  -1   0   5        0.04        1.56      0.38 o 
   1   0  -4     5559.16     5397.34     30.40 o 
  -1   0   3     1029.10      993.82      7.44 o 
  -1   0   2     1297.52     1329.80      4.54 o 
  -1   0   1        1.67        1.21      0.48 o 
  -1   0   0      793.61      794.28     43.55 o 
  -1   0  -1      180.56      179.08      1.69 o 
  -1   0  -2      140.20      130.28      3.37 o 
  -1   0  -3      211.08      224.13      8.42 o 
  -1   0  -4       60.75       74.73      1.40 o 
  -1   0  -5      474.70      446.48     11.52 o 
  -1   0  -6       49.86       42.44      1.22 o 
  -1   0  -7      347.44      374.79      3.75 o 
  -1   0  -8      594.61      616.67      5.07 o 
  -1   0  -9       21.95       24.84      1.29 o 
  -1   0 -10        0.39        1.00      0.92 o 
  -1   0 -11        9.10       11.61      1.30 o 
  -1   0 -12        4.29        3.10      1.07 o 
  -1   0 -13      121.45      113.71      3.31 o 
  -1   0 -14       33.52       25.66      1.97 o 
  -1   0 -15      345.63      332.90      5.50 o 
  -1   0 -16       85.42       78.64      3.07 o 
  -1   0 -17       89.75       81.87      3.04 o 
  -1   0 -18       24.95       33.12      1.00 o 
  -1   0 -18       39.19       49.40      2.70 o 
  -1   0 -19        0.58        0.16      0.56 o 
  -1   0 -19        2.20        2.46      1.90 o 
  -1   0 -20        0.28        1.16      1.01 o 
  -1   0 -20       23.31       27.23      2.30 o 
  -1   0 -21        0.44        0.77      0.59 o 
  -1   0 -22       61.52       50.64      1.29 o 
  -1   0 -23        1.11        1.69      0.64 o 
  -1   0 -24       36.64       39.53      1.20 o 
  -1   0 -25       14.56       13.78      0.85 o 
  -1   0 -26        3.60        4.73      0.72 o 
  -1   0 -26        5.73        7.20      0.94 o 
  -1   0 -27       10.54        8.77      0.73 o 
  -1   0 -27       12.32       14.47      0.94 o 
  -1   0 -28        3.26        2.02      0.74 o 
  -1   0 -29       15.75       17.03      0.81 o 
  -1   0 -30       11.31       12.31      0.65 o 
   1   1 -31        3.75        2.42      0.46 o 
   1   1 -30        0.08        0.25      0.50 o 
   1   1 -30        0.09        0.36      0.61 o 
   1   1 -29        0.00        0.70      0.54 o 
   1   1 -29        7.26        5.68      0.71 o 
   1   1 -28        6.61       10.65      0.71 o 
   1   1 -28        9.30       11.61      0.83 o 
   1   1 -27       27.65       33.42      1.04 o 
   1   1 -27       27.97       31.96      4.98 o 
   1   1 -26       14.94       14.62      1.91 o 
   1   1 -25       29.51       30.71      1.20 o 
   1   1 -24       33.88       27.69      1.25 o 
  -1  -1  23      101.96      112.65      1.77 o 
   1   1 -22      128.66      151.86      1.85 o 
  -1  -1  22      130.25      142.17      1.98 o 
   1   1 -21      182.53      192.54      2.03 o 
  -1  -1  21      188.25      182.31     14.25 o 
   1   1 -20       77.28       66.12      2.62 o 
  -1  -1  20       77.44       74.07      1.51 o 
   1   1 -19       94.25       76.79      2.83 o 
  -1  -1  18       32.65       27.69      1.82 o 
   1   1 -18       50.80       42.62      2.30 o 
  -1  -1  17       17.65       18.48      1.61 o 
   1   1 -17      436.47      449.03      6.10 o 
   1   1 -16      256.56      257.91     26.25 o 
  -1  -1  15      244.69      249.18     13.08 o 
   1   1 -14       64.98       56.97      2.08 o 
   1   1 -13      338.62      385.59     28.81 o 
   1   1 -12       14.96       12.22      1.78 o 
   1   1 -11      186.89      199.74     12.57 o 
  -1  -1  10      108.18      112.69      8.11 o 
  -1  -1   9     2234.34     2143.71     76.93 o 
  -1  -1   8      120.58      108.54      2.96 o 
  -1  -1   7        3.39        4.38      0.62 o 
  -1  -1   6       47.23       43.90      3.70 o 
  -1  -1   5      624.16      594.69     28.65 o 
  -1  -1   4      178.32      187.32      1.65 o 
  -1  -1   3     1162.32     1242.59      6.63 o 
  -1  -1   2       97.81      152.52      2.22 o 
  -1  -1   1      409.08      375.85      1.91 o 
  -1  -1   0       27.39       19.22      0.93 o 
  -1  -1  -1      268.65      330.98      4.83 o 
  -1  -1  -2     1343.26     1436.84    108.08 o 
  -1  -1  -3      744.76      671.34      3.78 o 
  -1  -1  -4     3191.70     2957.00      8.49 o 
  -1  -1  -5     1185.19     1252.79      6.00 o 
  -1  -1  -6      160.75      155.96      2.35 o 
  -1  -1  -7     1041.99     1092.91      6.56 o 
  -1  -1  -8     2507.09     2562.05     10.66 o 
  -1  -1  -9     2595.69     3017.12     13.15 o 
  -1  -1 -10     1324.81     1421.14      9.57 o 
  -1  -1 -11        1.39       -0.74      0.99 o 
  -1  -1 -12       21.84       16.41      1.83 o 
  -1  -1 -13      416.60      346.90      6.17 o 
  -1  -1 -14     1137.24     1108.77      9.41 o 
  -1  -1 -15      139.23      163.76      4.09 o 
  -1  -1 -16      261.64      258.05      5.13 o 
  -1  -1 -17      348.30      368.36      6.01 o 
  -1  -1 -18       52.36       52.80      1.21 o 
  -1  -1 -18      101.00       91.11      3.41 o 
  -1  -1 -19        8.28       11.89      1.04 o 
  -1  -1 -19      126.32      118.18      3.80 o 
  -1  -1 -20      108.20      110.11      7.58 o 
  -1  -1 -21       19.53       13.95      0.86 o 
  -1  -1 -22       79.60       86.43      9.26 o 
  -1  -1 -23       41.72       45.41      3.98 o 
  -1  -1 -23       53.84       70.41      1.70 o 
  -1  -1 -24       30.27       23.22      2.16 o 
  -1  -1 -24       32.32       28.78      1.15 o 
  -1  -1 -25        0.54        1.15      0.61 o 
  -1  -1 -25        6.72        7.38      0.89 o 
  -1  -1 -26       32.33       26.31      0.99 o 
  -1  -1 -26      124.55      127.32      2.00 o 
  -1  -1 -27        5.94        5.56      0.82 o 
  -1  -1 -28        9.77        9.11      0.78 o 
  -1  -1 -29        7.24        9.95      0.71 o 
  -1  -1 -30        6.57       10.10      0.59 o 
   1   2 -31        5.19        6.27      0.51 o 
   1   2 -30        0.10        1.17      0.50 o 
   1   2 -29        5.95        6.42      0.62 o 
   1   2 -29       12.74       16.10      0.86 o 
   1   2 -28       16.61       11.12      0.71 o 
   1   2 -28       31.86       27.89      1.07 o 
   1   2 -27       29.58       27.32      1.77 o 
   1   2 -27       63.14       63.36      1.47 o 
   1   2 -26       15.12       14.27      0.80 o 
   1   2 -26       15.17       13.14      0.96 o 
   1   2 -25        5.99        5.00      0.69 o 
   1   2 -24       22.62       24.83      0.94 o 
   1   2 -23       17.04       19.79      0.87 o 
  -1  -2  23       18.48       20.67      1.24 o 
   1   2 -22       23.74       33.94      1.03 o 
  -1  -2  22       24.07       31.32      1.31 o 
  -1  -2  21      215.74      243.44      2.29 o 
  -1  -2  20      339.92      391.03      6.12 o 
  -1  -2  20      347.17      367.64     27.87 o 
  -1  -2  19      293.31      341.36      5.75 o 
   1   2 -19      324.10      338.22      5.55 o 
   1   2 -18        0.05        2.53      3.32 o 
  -1  -2  17       16.47       19.33      1.78 o 
   1   2 -17      271.39      288.96      4.97 o 
   1   2 -16      175.30      145.15     20.82 o 
   1   2 -15      128.45      129.97     14.06 o 
   1   2 -14      119.62      123.42     19.36 o 
   1   2 -13      139.01      149.14     11.87 o 
  -1  -2  12        4.54        2.67      0.92 o 
   1   2 -11      132.72      114.44      7.17 o 
  -1  -2  10      329.97      301.71     19.47 o 
  -1  -2   9      500.51      556.21      3.01 o 
  -1  -2   8      228.57      250.10      1.89 o 
  -1  -2   7        4.22       10.61      1.30 o 
  -1  -2   6     5154.95     5578.15    211.31 o 
  -1  -2   5      497.27      445.56      5.66 o 
  -1  -2   4     1704.03     1620.36     30.35 o 
  -1  -2   3      931.54      920.93     15.53 o 
  -1  -2   2     8274.17     8085.60     48.50 o 
  -1  -2   1     1328.39     1348.18      4.98 o 
  -1  -2   0     8752.17     8296.59     49.36 o 
  -1  -2  -1     3163.19     3013.79     83.32 o 
  -1  -2  -2      104.20      108.83     10.30 o 
  -1  -2  -3       32.79       44.27      1.88 o 
  -1  -2  -4      205.90      227.16      2.77 o 
  -1  -2  -5       63.68       56.13      1.57 o 
  -1  -2  -6     1397.04     1285.52      7.06 o 
  -1  -2  -7      684.80      554.82      4.93 o 
  -1  -2  -8      327.65      336.63      4.09 o 
  -1  -2  -9       57.21       45.19      1.82 o 
  -1  -2 -10      853.73      808.84      7.10 o 
  -1  -2 -11      189.14      149.55      3.48 o 
  -1  -2 -12       23.92       36.36      2.10 o 
  -1  -2 -13      200.14      205.62      4.27 o 
  -1  -2 -14      163.55      167.11      4.05 o 
  -1  -2 -15      104.33      102.10      3.39 o 
  -1  -2 -16      195.56      243.90      5.00 o 
  -1  -2 -17      607.32      650.05      3.70 o 
  -1  -2 -17      701.92      767.59      8.86 o 
  -1  -2 -18        8.28       11.60      0.77 o 
  -1  -2 -18      232.59      213.53      4.90 o 
  -1  -2 -19        0.24        4.16      0.62 o 
  -1  -2 -19        2.68        2.94      1.21 o 
  -1  -2 -20      131.10      131.00      5.87 o 
  -1  -2 -20      132.65      128.05      2.73 o 
  -1  -2 -21       23.00       24.19      0.99 o 
  -1  -2 -21       23.28       22.89      1.36 o 
  -1  -2 -22       18.27       17.32      0.90 o 
  -1  -2 -22       40.68       36.56      1.31 o 
  -1  -2 -23       31.78       34.27      2.26 o 
  -1  -2 -23       64.52       64.51      1.60 o 
  -1  -2 -24       45.64       43.50      2.67 o 
  -1  -2 -24       74.84       71.73      1.64 o 
  -1  -2 -25       15.93       19.16      0.86 o 
  -1  -2 -25       19.69       19.56      0.94 o 
  -1  -2 -26       14.66       18.02      0.78 o 
  -1  -2 -26       15.49       17.73      0.86 o 
  -1  -2 -27        4.92        4.84      0.52 o 
  -1  -2 -27        5.74        5.82      0.64 o 
  -1  -2 -28       14.77       14.34      0.76 o 
  -1  -2 -29       15.61       17.06      0.68 o 
   1   3 -31        0.03        0.69      0.38 o 
   1   3 -30       11.48       12.61      0.60 o 
   1   3 -29        5.72        6.73      0.57 o 
   1   3 -28        6.72        8.23      1.39 o 
   1   3 -28        9.12        9.22      0.86 o 
   1   3 -27        0.71        0.77      0.55 o 
   1   3 -27        1.24        1.20      0.84 o 
   1   3 -26        1.14        1.09      0.57 o 
   1   3 -25       22.45       24.94      0.96 o 
   1   3 -24        4.40        5.91      0.70 o 
   1   3 -23        9.28       12.14      0.83 o 
   1   3 -22        6.61       11.11      0.74 o 
  -1  -3  20      301.99      342.26      6.65 o 
  -1  -3  19        0.79        2.82      1.39 o 
  -1  -3  18       36.77       34.57      2.35 o 
  -1  -3  17      293.00      315.86     20.02 o 
  -1  -3  16        5.64        0.16      3.87 o 
  -1  -3  15       30.48       36.21      7.70 o 
  -1  -3  14        9.93       13.92      1.55 o 
  -1  -3  13        0.19        1.33      1.19 o 
  -1  -3  12        4.57        4.17      1.21 o 
  -1  -3  11       38.72       42.00      1.82 o 
  -1  -3  10      627.60      634.26      5.66 o 
  -1  -3   9      128.30      151.84      2.72 o 
  -1  -3   8       59.03       57.50      1.75 o 
  -1  -3   7     3183.01     3352.45    149.56 o 
  -1  -3   6      377.76      383.03      9.68 o 
  -1  -3   5       14.41       13.71      1.09 o 
  -1  -3   4      252.65      250.40      4.33 o 
  -1  -3   3     1244.30     1276.90      6.23 o 
  -1  -3   2      485.10      469.23      3.78 o 
  -1  -3   1      300.00      402.83      3.53 o 
  -1  -3   0    11509.52    11702.18     74.71 o 
  -1  -3  -1      162.06      156.82      2.31 o 
  -1  -3  -2     1855.36     1939.27      7.95 o 
  -1  -3  -3      435.49      485.78      4.15 o 
  -1  -3  -4      503.82      509.98      4.66 o 
  -1  -3  -5       75.42       78.04      1.97 o 
  -1  -3  -6      564.70      563.58      5.26 o 
  -1  -3  -7     2500.38     2519.74     11.42 o 
  -1  -3  -8      559.44      600.17      5.86 o 
  -1  -3  -9     1150.27     1125.35      8.41 o 
  -1  -3 -10     1413.23     1380.91      9.54 o 
  -1  -3 -11      921.96      945.97      8.29 o 
  -1  -3 -12       40.96       35.57      2.15 o 
  -1  -3 -13       33.21       28.62      1.87 o 
  -1  -3 -14      102.25       81.83      3.62 o 
  -1  -3 -15      154.57      148.06      4.03 o 
  -1  -3 -16      310.32      286.76      3.54 o 
  -1  -3 -17       15.88       11.33      0.76 o 
  -1  -3 -17      101.91      102.35      4.02 o 
  -1  -3 -18        0.02        1.26      0.59 o 
  -1  -3 -18       18.47       20.01      1.08 o 
  -1  -3 -19      130.47      126.24      1.80 o 
  -1  -3 -19      134.94      126.14      2.03 o 
  -1  -3 -20      217.42      210.56      3.43 o 
  -1  -3 -20      217.47      197.74      2.65 o 
  -1  -3 -21       26.13       25.34      0.99 o 
  -1  -3 -21       27.17       28.41      1.20 o 
  -1  -3 -22       15.67       21.46      0.97 o 
  -1  -3 -22       38.87       42.54      1.41 o 
  -1  -3 -23        9.37        7.97      0.75 o 
  -1  -3 -23       38.30       35.77      1.31 o 
  -1  -3 -24       11.72       14.98      0.84 o 
  -1  -3 -24       13.73       19.29      1.02 o 
  -1  -3 -25       14.12       18.81      0.83 o 
  -1  -3 -25       25.56       26.48      1.04 o 
  -1  -3 -26        3.53        3.59      0.56 o 
  -1  -3 -26        3.54        4.10      0.68 o 
  -1  -3 -27        1.04        2.64      0.44 o 
  -1  -3 -27       43.63       49.09      1.12 o 
  -1  -3 -28       47.54       53.49      1.03 o 
   1   4 -30       32.48       28.43      0.66 o 
   1   4 -29        0.75        0.35      0.49 o 
   1   4 -28        0.24        0.50      0.49 o 
   1   4 -27        4.07        3.09      0.57 o 
   1   4 -26        5.82        7.39      0.66 o 
   1   4 -25        2.37        5.64      0.65 o 
   1   4 -24       81.51       81.56      1.52 o 
  -1  -4  23        2.64        5.13      1.01 o 
  -1  -4  22       14.13       10.00      0.83 o 
  -1  -4  21      137.96      152.00      2.18 o 
  -1  -4  20      375.48      331.52      3.04 o 
  -1  -4  19      201.03      188.58      2.89 o 
  -1  -4  18       21.89       25.79      1.35 o 
  -1  -4  17       28.17       25.68      2.16 o 
  -1  -4  16       29.46       25.24      4.81 o 
  -1  -4  15      444.79      425.23      6.20 o 
  -1  -4  14     3544.35     3430.26     18.98 o 
  -1  -4  13       83.25       81.12      2.69 o 
  -1  -4  12      654.40      658.50      6.75 o 
  -1  -4  11      374.26      387.33      4.99 o 
  -1  -4  10      233.86      217.54      3.63 o 
  -1  -4   9       19.90       17.16      1.38 o 
  -1  -4   8     1062.24     1091.78     55.95 o 
  -1  -4   7      666.14      689.84     34.19 o 
  -1  -4   6       18.13       18.98      1.33 o 
  -1  -4   5     1880.99     2083.81     54.43 o 
  -1  -4   4     3914.84     4181.86     38.53 o 
  -1  -4   3      700.45      786.66      5.82 o 
  -1  -4   2     1379.86     1600.35      8.27 o 
  -1  -4   1      178.78      226.63      3.21 o 
  -1  -4   0      130.28      169.84      2.78 o 
  -1  -4  -1       49.47       63.41      1.89 o 
  -1  -4  -2     2215.10     2267.21     10.11 o 
  -1  -4  -3      373.19      365.20      4.23 o 
  -1  -4  -4      413.59      424.75      4.74 o 
  -1  -4  -5      382.49      369.88      4.66 o 
  -1  -4  -6      489.86      445.89      5.27 o 
  -1  -4  -7       17.54       24.59      1.46 o 
  -1  -4  -8       35.42       29.87      1.61 o 
  -1  -4  -9      918.77      816.13      7.66 o 
  -1  -4 -10        5.58        9.96      1.63 o 
  -1  -4 -11       96.43       79.08      2.85 o 
  -1  -4 -12       78.54       81.19      3.05 o 
  -1  -4 -13      279.60      273.26      5.27 o 
  -1  -4 -14       11.67       10.46      2.34 o 
  -1  -4 -15      201.96      209.22      2.80 o 
  -1  -4 -16       22.12       18.57      1.30 o 
  -1  -4 -17        0.50        0.97      0.77 o 
  -1  -4 -18       42.81       37.16      1.35 o 
  -1  -4 -19       57.33       51.48      1.54 o 
  -1  -4 -20       77.19       80.53      1.60 o 
  -1  -4 -20      107.65      110.57      2.01 o 
  -1  -4 -21       93.45       88.61      1.64 o 
  -1  -4 -21      128.45      109.24      1.92 o 
  -1  -4 -22        3.73        1.31      0.62 o 
  -1  -4 -22       17.45       14.84      1.03 o 
  -1  -4 -23       10.60       10.11      0.74 o 
  -1  -4 -23       15.28       13.49      0.92 o 
  -1  -4 -24        4.61        5.14      0.67 o 
  -1  -4 -24        9.75        9.85      0.87 o 
  -1  -4 -25        2.23        0.94      0.55 o 
  -1  -4 -25        3.95        2.00      0.70 o 
  -1  -4 -26        0.70        0.53      0.45 o 
  -1  -4 -27        0.21        0.70      0.36 o 
   1   5 -30        0.36        0.52      0.35 o 
   1   5 -29        0.04        1.56      0.43 o 
   1   5 -28       43.69       50.20      0.93 o 
   1   5 -27        0.64        1.00      0.53 o 
   1   5 -26       25.84       25.16      0.92 o 
   1   5 -25       11.98       17.35      1.16 o 
  -1  -5  24       71.92       72.26      5.90 o 
  -1  -5  23        2.66        2.01      0.68 o 
   1   5 -22       40.54       33.09      1.14 o 
  -1  -5  21      120.77      131.07      2.08 o 
  -1  -5  20       34.29       37.10      1.29 o 
  -1  -5  19       23.13       20.87      1.13 o 
  -1  -5  18      163.53      175.98      3.84 o 
  -1  -5  17       21.36       24.86      1.95 o 
  -1  -5  16       18.08       13.75      1.28 o 
  -1  -5  15       22.33       25.68      1.26 o 
  -1  -5  14      347.65      312.82      5.29 o 
  -1  -5  13      258.04      238.76      4.50 o 
  -1  -5  12       35.71       27.51      1.99 o 
  -1  -5  11       63.70       56.51      2.38 o 
  -1  -5  10       11.43        8.58      1.39 o 
  -1  -5   9        1.83        2.02      1.23 o 
  -1  -5   8       88.09       95.54      6.61 o 
  -1  -5   7       19.48       23.34      1.56 o 
  -1  -5   6        4.92        5.49      1.21 o 
  -1  -5   5     1182.56     1126.70     51.26 o 
  -1  -5   4        3.38        2.16      1.10 o 
  -1  -5   3       23.53       26.29      1.55 o 
  -1  -5   2      262.16      263.58      3.89 o 
  -1  -5   1       80.34      102.84      2.58 o 
  -1  -5   0       60.34       64.04      2.17 o 
  -1  -5  -1     2542.08     2651.21     12.34 o 
  -1  -5  -2      153.34      149.88      3.10 o 
  -1  -5  -3      180.85      205.26      3.64 o 
  -1  -5  -4      166.98      171.22      6.91 o 
  -1  -5  -5       39.55       35.00      1.87 o 
  -1  -5  -6      446.88      453.46      5.92 o 
  -1  -5  -7     1841.94     1773.30     11.67 o 
  -1  -5  -8      982.99      873.62      8.32 o 
  -1  -5  -9      176.78      181.22      4.07 o 
  -1  -5 -10        4.27        6.09      1.31 o 
  -1  -5 -11      308.99      284.44      5.24 o 
  -1  -5 -12      161.73      168.92      4.54 o 
  -1  -5 -13       21.82       22.16      0.97 o 
  -1  -5 -13      144.35      145.94      6.13 o 
  -1  -5 -14       39.94       34.96      1.39 o 
  -1  -5 -15       18.34       18.20      1.51 o 
  -1  -5 -16       10.08       10.58      0.96 o 
  -1  -5 -17      141.43      140.66      2.62 o 
  -1  -5 -18       64.18       57.63      3.14 o 
  -1  -5 -19       41.40       40.55      1.74 o 
  -1  -5 -20        1.06        2.33      0.66 o 
  -1  -5 -20        5.34        5.94      0.96 o 
  -1  -5 -21       27.78       26.59      0.99 o 
  -1  -5 -21       36.01       30.76      1.16 o 
  -1  -5 -22       16.70       19.10      0.88 o 
  -1  -5 -22       19.36       19.75      0.98 o 
  -1  -5 -23        0.43        1.02      0.55 o 
  -1  -5 -24       69.27       72.02      1.22 o 
  -1  -5 -25        7.27        6.48      0.54 o 
  -1  -5 -26        0.91        1.25      0.35 o 
   1   6 -29       31.23       35.80      0.71 o 
   1   6 -28        1.75        1.65      0.43 o 
   1   6 -27       20.27       19.38      0.74 o 
  -1  -6  26       28.15       23.48      2.01 o 
  -1  -6  25        0.03        0.16      0.62 o 
  -1  -6  24       12.02       14.45      0.87 o 
  -1  -6  23        3.40        5.43      0.76 o 
  -1  -6  22       22.76       24.37      1.04 o 
   1   6 -21        1.72        2.65      0.67 o 
  -1  -6  20       16.80       14.66      1.06 o 
  -1  -6  19      432.83      384.90      3.39 o 
  -1  -6  18        0.32        1.15      0.83 o 
  -1  -6  17        9.04        8.56      1.00 o 
  -1  -6  16       23.46       22.77      1.47 o 
  -1  -6  15      190.30      174.99      4.02 o 
  -1  -6  14      458.64      407.38     15.40 o 
  -1  -6  13     1503.96     1354.63     19.41 o 
  -1  -6  12      309.51      292.36      3.09 o 
  -1  -6  11        3.22        3.22      1.46 o 
  -1  -6  10      296.39      270.24      4.68 o 
  -1  -6   9      571.44      563.04     78.68 o 
  -1  -6   8       14.04       12.21      1.55 o 
  -1  -6   7      199.39      181.94     16.30 o 
  -1  -6   6       97.49      100.89      7.38 o 
  -1  -6   5      106.50      103.77      6.40 o 
  -1  -6   4        7.15        8.28      1.28 o 
  -1  -6   3      316.81      321.13      4.74 o 
  -1  -6   2        7.66       14.29      1.46 o 
  -1  -6   1       22.36       19.78      1.57 o 
  -1  -6   0      191.74      185.79      3.76 o 
  -1  -6  -1        0.37       -1.08      1.08 o 
  -1  -6  -2      134.93      129.26      3.23 o 
  -1  -6  -3      230.55      212.11      4.31 o 
  -1  -6  -4       94.62       86.42      2.92 o 
  -1  -6  -5       66.95       81.47      2.81 o 
  -1  -6  -6       85.36      104.12      3.27 o 
  -1  -6  -7      539.11      514.13      6.87 o 
  -1  -6  -8       11.08       14.42      0.99 o 
  -1  -6  -9       16.37       14.64      1.74 o 
  -1  -6 -10       93.73       89.63      1.95 o 
  -1  -6 -11       43.84       40.52      1.42 o 
  -1  -6 -12        2.84        4.66      0.62 o 
  -1  -6 -13        0.11       -0.52      0.57 o 
  -1  -6 -14        3.64        5.60      0.67 o 
  -1  -6 -15        9.21        9.38      0.87 o 
  -1  -6 -16       17.88       18.75      0.99 o 
  -1  -6 -17       86.67       76.22      1.43 o 
  -1  -6 -18       19.30       19.14      0.92 o 
  -1  -6 -18       20.54       21.59      1.65 o 
  -1  -6 -19       17.34       20.00      0.88 o 
  -1  -6 -19       22.29       24.48      0.92 o 
  -1  -6 -20        6.94        6.76      0.68 o 
  -1  -6 -21        1.62        1.74      0.58 o 
  -1  -6 -22        6.80        7.82      0.61 o 
  -1  -6 -23        0.76        1.17      0.48 o 
  -1  -6 -24        3.57        4.82      0.45 o 
   1   7 -28        6.42        4.83      0.38 o 
   1   7 -27        4.44        6.76      0.49 o 
  -1  -7  26       46.20       49.59      0.97 o 
   1   7 -25        3.04        2.01      0.59 o 
  -1  -7  24       22.20       22.13      0.91 o 
   1   7 -23        0.69       -0.12      0.62 o 
   1   7 -22       31.16       33.65      1.10 o 
  -1  -7  21      111.53      115.25      4.37 o 
   1   7 -20        0.58        1.71      0.67 o 
  -1  -7  19       50.62       49.49      7.66 o 
  -1  -7  18        0.35        0.64      0.86 o 
  -1  -7  17      101.77       87.26      1.75 o 
  -1  -7  16        2.41        3.27      0.84 o 
  -1  -7  15       29.19       30.52      1.21 o 
  -1  -7  14      174.34      148.69      2.13 o 
  -1  -7  13       71.82       62.12      1.48 o 
  -1  -7  12       26.00       26.72      1.30 o 
  -1  -7  11      301.77      275.44      4.12 o 
  -1  -7  10      360.90      340.60      3.44 o 
  -1  -7   9      228.70      213.63      2.39 o 
  -1  -7   8       92.45       87.84      1.60 o 
  -1  -7   7       90.86       83.24      1.97 o 
  -1  -7   6       58.15       60.81      1.80 o 
  -1  -7   5        3.48        3.26      0.88 o 
  -1  -7   4      178.06      195.20      3.15 o 
  -1  -7   3      103.52      106.00      2.20 o 
  -1  -7   2        7.19        9.55      2.83 o 
  -1  -7   1      165.12      171.59      5.16 o 
  -1  -7   0      376.43      392.20     13.94 o 
  -1  -7  -1       56.60       62.71      1.74 o 
  -1  -7  -2      289.83      282.58      3.74 o 
  -1  -7  -3      160.19      170.20      6.54 o 
  -1  -7  -4      153.44      144.14      2.48 o 
  -1  -7  -5       22.41       24.73      1.81 o 
  -1  -7  -6      128.87      129.85      2.54 o 
  -1  -7  -7      142.40      141.90      1.96 o 
  -1  -7  -8        2.14        3.83      0.68 o 
  -1  -7  -9      110.30       91.30      1.62 o 
  -1  -7 -10      116.86      105.82      1.71 o 
  -1  -7 -11       16.49       16.09      0.86 o 
  -1  -7 -12       82.60       70.66      1.42 o 
  -1  -7 -13       72.28       61.93      1.32 o 
  -1  -7 -14       62.73       60.10      1.27 o 
  -1  -7 -15       11.06       10.15      0.70 o 
  -1  -7 -16        0.21        0.05      0.47 o 
  -1  -7 -17        0.08        0.31      0.50 o 
  -1  -7 -18        1.83        1.80      0.51 o 
  -1  -7 -19        9.01        7.89      0.54 o 
  -1  -7 -20       35.08       34.80      0.88 o 
  -1  -7 -21        0.91        0.71      0.44 o 
  -1  -7 -22        5.47        5.44      0.44 o 
   1   8 -25       10.19       14.42      1.20 o 
   1   8 -24        6.63       13.18      0.69 o 
  -1  -8  23        0.23        0.18      0.56 o 
  -1  -8  22        3.02        2.47      0.63 o 
   1   8 -21       20.32       22.09      0.92 o 
   1   8 -20       26.11       30.04      2.53 o 
   1   8 -19       10.98       12.97      0.84 o 
  -1  -8  18        8.31        8.04      0.93 o 
  -1  -8  17       10.99       13.07      3.01 o 
  -1  -8  16       35.67       39.03      7.30 o 
  -1  -8  15       53.84       56.17     11.44 o 
  -1  -8  14       38.35       37.23      1.25 o 
  -1  -8  13       52.34       44.49      1.35 o 
  -1  -8  12       52.49       44.26      1.33 o 
  -1  -8  11      198.14      171.72      2.28 o 
  -1  -8  10       39.99       36.29      1.22 o 
  -1  -8   9       22.64       22.68      1.03 o 
  -1  -8   8       44.65       39.46      1.21 o 
  -1  -8   7        0.95        2.62      0.70 o 
  -1  -8   6        1.44        2.96      0.68 o 
  -1  -8   5      206.22      192.97      4.26 o 
  -1  -8   4       29.08       26.82      1.09 o 
  -1  -8   3      124.99      122.92      1.98 o 
  -1  -8   2       40.15       41.85      1.28 o 
  -1  -8   1       12.84       12.04      0.85 o 
  -1  -8   0       35.40       32.57      1.14 o 
  -1  -8  -1       46.07       44.54      1.27 o 
  -1  -8  -2       87.74       72.03      2.89 o 
  -1  -8  -3       13.47       14.20      0.85 o 
  -1  -8  -4        5.49        5.95      0.74 o 
  -1  -8  -5       17.48       16.72      3.03 o 
  -1  -8  -6        3.86        6.21      0.74 o 
  -1  -8  -7      111.56       96.77      1.71 o 
  -1  -8  -8      157.69      135.68      1.97 o 
  -1  -8  -9      441.92      395.37      3.20 o 
  -1  -8 -10        7.80        8.79      0.77 o 
  -1  -8 -11       11.20       11.68      0.77 o 
  -1  -8 -12        4.11        5.06      0.63 o 
  -1  -8 -13        0.01        0.39      0.52 o 
  -1  -8 -14        0.30        0.77      0.50 o 
  -1  -8 -15       49.11       55.89      3.77 o 
  -1  -8 -16       41.22       46.73      2.33 o 
  -1  -8 -17        0.58        1.89      0.49 o 
  -1  -8 -18       16.70       20.62      1.24 o 
  -1  -8 -19        1.32        1.57      0.39 o 
  -1  -9  23        6.40        7.60      0.60 o 
   1   9 -22       15.20       18.11      0.77 o 
  -1  -9  21        3.54        3.93      0.54 o 
  -1  -9  20        0.63        0.36      0.51 o 
  -1  -9  19       13.71       17.03      2.38 o 
  -1  -9  18       12.75       15.59      0.90 o 
  -1  -9  17       13.63       13.46      0.88 o 
  -1  -9  16        2.91        2.66      0.74 o 
  -1  -9  15       16.40       12.61      0.91 o 
  -1  -9  14        7.60        6.74      0.85 o 
  -1  -9  13        0.10        0.33      0.71 o 
  -1  -9  12       29.12       25.60      1.07 o 
  -1  -9  11       83.60       74.90      1.77 o 
  -1  -9  10        0.12        0.93      0.73 o 
  -1  -9   9      357.36      313.67     10.14 o 
  -1  -9   8      196.57      176.39      6.43 o 
  -1  -9   7        8.14        8.94      0.84 o 
  -1  -9   6       43.39       38.46      2.58 o 
  -1  -9   5      199.76      161.74      2.23 o 
  -1  -9   4      147.18      131.71      2.02 o 
  -1  -9   3       70.84       66.28      1.51 o 
  -1  -9   2      369.90      329.89      3.10 o 
  -1  -9   1      154.40      142.37      2.09 o 
  -1  -9   0        0.14        0.95      0.63 o 
  -1  -9  -1       63.03       56.97      1.37 o 
  -1  -9  -2        0.97        0.91      0.62 o 
  -1  -9  -3       15.29       17.05      0.91 o 
  -1  -9  -4      120.82      125.67      8.40 o 
  -1  -9  -5       25.37       31.49      2.70 o 
  -1  -9  -6       15.27       17.28      0.91 o 
  -1  -9  -7        5.35        5.85      0.72 o 
  -1  -9  -8      205.85      192.04      2.20 o 
  -1  -9  -9       16.82       15.58      0.82 o 
  -1  -9 -10        0.02        2.07      0.60 o 
  -1  -9 -11        0.18        0.62      0.53 o 
  -1  -9 -12        9.45        8.66      0.62 o 
  -1  -9 -13        0.78        1.61      0.48 o 
  -1  -9 -14       56.99       59.70      0.94 o 
  -1  -9 -15       66.71       56.28      4.51 o 
  -1  -9 -16        7.68        8.33      0.46 o 
  -1 -10  20        0.41        0.60      0.47 o 
  -1 -10  19        0.07        0.43      0.52 o 
  -1 -10  18        0.24        0.86      0.56 o 
  -1 -10  17        0.18        0.57      0.51 o 
  -1 -10  16       79.39       86.29      2.63 o 
  -1 -10  15        0.47        1.62      0.59 o 
  -1 -10  14       12.57       15.62      0.79 o 
  -1 -10  13        0.25        0.90      0.60 o 
  -1 -10  12       27.01       25.01      0.94 o 
  -1 -10  11        7.71        7.67      0.74 o 
  -1 -10  10       21.41       21.42      1.02 o 
  -1 -10   9        6.82        6.68      0.72 o 
  -1 -10   8       15.19       15.11      0.83 o 
  -1 -10   7        5.79        4.80      0.69 o 
  -1 -10   6      137.18      130.32      2.40 o 
  -1 -10   5       29.34       27.97      1.44 o 
  -1 -10   4        1.36        2.06      0.63 o 
  -1 -10   3       12.59       10.45      1.13 o 
  -1 -10   2        0.01        0.69      0.61 o 
  -1 -10   1        0.04        1.04      0.67 o 
  -1 -10   0       56.60       56.63      2.63 o 
  -1 -10  -1       15.56       15.70      0.79 o 
  -1 -10  -2       10.22        9.48      0.80 o 
  -1 -10  -3        0.04        0.09      0.54 o 
  -1 -10  -4        9.04        9.53      1.26 o 
  -1 -10  -5       26.01       22.55      0.86 o 
  -1 -10  -6       14.80       14.33      0.75 o 
  -1 -10  -7       36.04       32.64      0.93 o 
  -1 -10  -8       11.60       12.47      0.68 o 
  -1 -10  -9        0.01       -0.24      0.46 o 
  -1 -10 -10        0.33        0.43      0.42 o 
  -1 -10 -11        7.65        8.32      0.48 o 
  -1 -10 -12        0.94        0.91      0.34 o 
  -1 -10 -13       12.28       12.50      0.46 o 
  -1 -11  14        7.92        8.25      0.49 o 
  -1 -11  13        1.10        1.38      0.44 o 
  -1 -11  12        0.22       -0.39      0.44 o 
  -1 -11  11        0.85        0.43      0.46 o 
  -1 -11  10       45.19       47.16      1.00 o 
  -1 -11   9        0.30        0.86      0.55 o 
  -1 -11   8        1.87        2.56      0.55 o 
  -1 -11   7       27.62       25.87      0.83 o 
  -1 -11   6       76.07       77.98      1.84 o 
  -1 -11   5        3.65        5.79      0.59 o 
  -1 -11   4       33.96       29.17      1.66 o 
  -1 -11   3       64.23       63.78      2.36 o 
  -1 -11   2       11.34       12.59      0.70 o 
  -1 -11   1        7.80        9.88      0.62 o 
  -1 -11   0       29.20       31.67      0.81 o 
  -1 -11  -1        2.41        2.63      0.48 o 
  -1 -11  -2        8.49        8.34      0.76 o 
  -1 -11  -3        2.33        2.58      0.48 o 
  -1 -11  -4       10.94       11.70      0.57 o 
  -1 -11  -5        2.75        3.32      0.44 o 
  -1 -11  -6        9.67       11.14      0.49 o 
  -1 -11  -7       13.76       14.65      0.47 o 
  -1 -11  -8        3.31        3.93      0.36 o 
  -2  11   8        1.57        1.86      0.45 o 
  -2  11   7        3.71        3.34      0.51 o 
   2 -11  -6        0.05        0.09      0.37 o 
  -2  11   5        2.11        2.28      0.41 o 
   2 -11  -4       11.64       13.96      0.65 o 
  -2  11   3        3.52        2.93      0.46 o 
   2 -11  -2        1.52        0.95      0.43 o 
  -2  11   1        0.57        0.53      0.55 o 
  -2  11   0       11.96       10.86      0.69 o 
  -2  11  -1       14.05       14.37      0.72 o 
  -2  11  -2        5.61        7.49      0.62 o 
   2 -11   3       47.85       51.30      0.86 o 
   2 -11   4        1.13        3.02      0.50 o 
   2 -11   5       10.14        9.55      0.59 o 
   2 -11   6       21.77       25.01      0.73 o 
   2 -11   7        1.81        2.94      0.51 o 
   2 -11   8        0.08        1.18      0.49 o 
   2 -11   9       10.34       10.66      0.59 o 
   2 -11  10        0.28        1.84      0.50 o 
   2 -11  11        0.16        1.37      0.47 o 
   2 -11  12       21.47       25.62      0.67 o 
   2 -11  13        2.35        3.80      0.46 o 
   2 -10 -13        0.57        0.71      0.40 o 
   2 -10 -12        6.86        5.35      0.51 o 
  -2  10  11       15.26       14.81      0.66 o 
   2 -10 -10        0.45        0.53      0.44 o 
   2 -10  -9       12.59       11.76      0.63 o 
   2 -10  -8        4.45        3.19      0.52 o 
   2 -10  -7        5.12        3.84      0.55 o 
   2 -10  -6        6.81        6.52      0.62 o 
   2 -10  -5       58.91       58.43      1.15 o 
   2 -10  -4        7.46        4.99      0.60 o 
   2 -10  -3        0.00        0.43      0.52 o 
   2 -10  -2        5.02        6.40      0.63 o 
   2 -10  -1        3.46        4.63      0.60 o 
   2 -10   0        5.80        5.73      0.59 o 
   2 -10   1        0.46        0.38      0.50 o 
  -2  10  -2        0.29        0.93      0.63 o 
  -2  10  -3        2.14        1.60      1.24 o 
  -2  10  -4        1.75        1.98      0.63 o 
  -2  10  -5       32.52       36.39      1.02 o 
  -2  10  -6        4.45        4.71      0.69 o 
  -2  10  -7        0.44        0.81      0.64 o 
  -2  10  -8        4.85        5.18      0.70 o 
  -2  10  -9       18.48       17.89      0.84 o 
  -2  10 -10       25.12       27.09      0.93 o 
   2 -10  11       16.41       19.59      0.86 o 
   2 -10  12        6.48        5.15      0.68 o 
   2 -10  13        1.46        2.30      0.62 o 
   2 -10  14        0.83        0.84      0.61 o 
   2 -10  15       10.54       11.34      0.71 o 
   2 -10  16        1.20        1.12      0.56 o 
   2 -10  17        6.73        7.68      0.58 o 
   2 -10  18       14.00       11.35      0.53 o 
   2  -9 -18        2.71        3.92      0.35 o 
   2  -9 -17        1.25        1.37      0.37 o 
   2  -9 -16        4.98        6.57      0.48 o 
   2  -9 -15        2.76        3.17      0.51 o 
   2  -9 -14       10.74       12.21      1.29 o 
   2  -9 -13       25.73       24.88      0.83 o 
  -2   9  12       43.92       41.78      1.92 o 
   2  -9 -11       10.58       10.63      1.06 o 
  -2   9  10        7.72        6.70      0.78 o 
   2  -9  -9       32.56       30.33      1.60 o 
   2  -9  -8        0.34       -0.64      0.64 o 
  -2   9   7        1.60        1.02      0.66 o 
  -2   9   6       58.94       54.44      4.83 o 
  -2   9   5      110.58      109.85     12.38 o 
  -2   9   4        1.66        1.44      0.83 o 
   2  -9  -3        4.41        5.66      0.69 o 
   2  -9  -2        9.90       10.08      0.79 o 
   2  -9  -1        0.02        0.49      0.63 o 
   2  -9   0        3.39        5.31      0.68 o 
  -2   9  -1       10.74       12.09      0.80 o 
   2  -9   2       31.59       39.36      2.09 o 
  -2   9  -3       43.62       40.42      1.13 o 
  -2   9  -4      255.24      261.73      2.44 o 
  -2   9  -5       64.18       55.68      1.28 o 
  -2   9  -6       42.62       47.87      1.24 o 
  -2   9  -7       67.57       70.67      1.41 o 
  -2   9  -8        4.56        6.40      0.77 o 
  -2   9  -9       14.90       15.73      0.93 o 
  -2   9 -10      125.69      118.66      1.75 o 
  -2   9 -11       55.17       47.59      1.22 o 
  -2   9 -12       25.53       25.21      1.02 o 
  -2   9 -13       14.69       12.99      0.86 o 
   2  -9  14       23.79       22.99      2.52 o 
   2  -9  15        0.20        0.11      0.65 o 
   2  -9  16       12.34       13.35      0.81 o 
   2  -9  17        2.34        1.97      0.66 o 
   2  -9  18        0.17        0.64      0.57 o 
   2  -9  19        2.68        3.15      0.59 o 
   2  -9  20       11.82       15.52      0.63 o 
   2  -8 -21        2.67        2.33      0.33 o 
   2  -8 -20        1.41        2.42      0.41 o 
   2  -8 -19        4.12        3.14      0.48 o 
  -2   8  18        0.94        1.03      0.75 o 
   2  -8 -17       25.72       27.98      0.87 o 
  -2   8  16        1.21        1.54      0.75 o 
   2  -8 -15        5.73        5.85      0.71 o 
  -2   8  14       11.32       12.27      0.82 o 
  -2   8  13       42.37       41.26      1.16 o 
   2  -8 -12       12.83       12.02      0.85 o 
  -2   8  11        2.65        3.36      0.74 o 
  -2   8  10      136.61      126.86      6.55 o 
   2  -8  -9       16.01       13.37      0.90 o 
  -2   8   8        0.05        0.16      0.71 o 
  -2   8   7       69.08       66.15      3.21 o 
  -2   8   6      239.92      224.48     18.44 o 
  -2   8   5        4.85        5.83      0.76 o 
  -2   8   4        0.25       -0.49      0.65 o 
  -2   8   3       14.78       13.44      1.11 o 
  -2   8   2        0.93       -0.08      0.67 o 
  -2   8   1        0.60        0.39      0.66 o 
   2  -8   0        8.42        7.73      0.78 o 
   2  -8   1       31.07       35.29      1.81 o 
  -2   8  -2       10.69       10.11      0.79 o 
  -2   8  -3       37.15       47.63      1.19 o 
  -2   8  -4        8.66        6.36      0.79 o 
  -2   8  -5        6.49        8.62      0.81 o 
  -2   8  -6        0.08       -0.51      0.72 o 
  -2   8  -7       85.84       83.28      1.52 o 
  -2   8  -8        2.50        2.36      0.72 o 
  -2   8  -9       58.61       47.18      1.26 o 
  -2   8 -10      308.03      283.26      2.65 o 
  -2   8 -11        0.21        0.95      0.74 o 
  -2   8 -12        0.37        0.45      0.77 o 
  -2   8 -13      135.66      125.68      1.85 o 
  -2   8 -14       90.07       85.30      1.58 o 
  -2   8 -15        2.84        1.69      0.73 o 
  -2   8 -16        0.48        0.61      0.73 o 
   2  -8  17        8.21        8.37      0.82 o 
   2  -8  18       12.19       14.49      1.09 o 
   2  -8  19        1.62        2.85      0.64 o 
   2  -8  20       12.47       13.21      1.30 o 
  -2   8 -21        0.32       -0.32      0.54 o 
  -2   8 -22        0.70        0.51      0.45 o 
  -2   8 -23       19.80       17.59      0.59 o 
   2  -7 -23        0.01        0.02      0.34 o 
   2  -7 -22        1.39        1.41      0.42 o 
   2  -7 -21        9.67        7.65      0.57 o 
   2  -7 -20        4.70        4.54      0.58 o 
  -2   7  19        0.90        1.00      0.56 o 
  -2   7  18        3.01        2.75      0.83 o 
   2  -7 -17       31.69       29.10      0.99 o 
   2  -7 -16       18.78       15.70      0.88 o 
  -2   7  15       14.50       12.59      0.86 o 
   2  -7 -14       71.83       75.03      1.50 o 
  -2   7  13       27.81       22.84      1.11 o 
   2  -7 -12       15.04       16.67      1.41 o 
  -2   7  11      147.00      136.20      1.94 o 
   2  -7 -10       77.21       65.44      1.67 o 
   2  -7  -9       26.53       25.19      2.22 o 
   2  -7  -8        0.32        1.02      0.69 o 
   2  -7  -7      148.57      145.04     11.39 o 
  -2   7   6        0.00        0.06      0.64 o 
  -2   7   5       17.01       17.49      1.09 o 
   2  -7  -4      155.43      151.89      2.69 o 
  -2   7   3        0.06        1.06      0.70 o 
  -2   7   2        0.52        1.18      0.73 o 
  -2   7   1        1.58        2.52      1.06 o 
   2  -7   0        6.42        3.09      0.91 o 
  -2   7  -1        0.15        0.29      0.74 o 
  -2   7  -2        1.47        2.41      0.80 o 
  -2   7  -3        0.64        1.08      0.74 o 
   2  -7   4        2.87        1.14      0.81 o 
  -2   7  -5        0.07        1.23      0.87 o 
   2  -7   6       82.56       74.08      4.69 o 
  -2   7  -7       11.80       12.78      2.55 o 
   2  -7   8        7.29        9.72      1.04 o 
   2  -7   9       86.33       84.02      1.92 o 
  -2   7 -10      213.95      220.18      2.31 o 
  -2   7 -11       22.70       24.70      1.02 o 
  -2   7 -12      170.66      154.19      2.03 o 
  -2   7 -13        4.15        8.38      0.85 o 
  -2   7 -14       64.44       52.93      4.36 o 
  -2   7 -15       75.17       62.50      7.29 o 
  -2   7 -16      232.31      225.49     18.70 o 
  -2   7 -17        2.08        3.16      1.14 o 
   2  -7  18        4.02        3.29      0.84 o 
  -2   7 -19       11.55       13.30      0.86 o 
  -2   7 -20        2.14        1.91      0.65 o 
  -2   7 -21        2.25        2.42      0.63 o 
  -2   7 -22       37.36       43.40      1.12 o 
  -2   7 -23        7.12       10.40      0.68 o 
  -2   7 -24       13.59       13.29      0.68 o 
  -2   7 -25        0.41       -0.21      0.43 o 
   2  -6 -25        2.53        2.63      0.36 o 
   2  -6 -24        1.15        1.15      0.43 o 
   2  -6 -23        0.82        0.80      0.48 o 
   2  -6 -22        0.02       -0.12      0.49 o 
  -2   6  21        0.21        0.80      0.56 o 
   2  -6 -20        0.48        1.49      0.62 o 
   2  -6 -19       17.59       14.96      0.85 o 
  -2   6  18       14.86       15.28      0.87 o 
   2  -6 -17       75.78       70.45      1.43 o 
   2  -6 -16       17.92       14.50      0.89 o 
   2  -6 -15       14.94       13.34      0.90 o 
   2  -6 -14       22.67       18.64      0.96 o 
   2  -6 -13       25.92       24.38      1.16 o 
   2  -6 -12        1.83        1.66      0.65 o 
  -2   6  11      173.28      161.40      2.86 o 
  -2   6  10        3.76        6.43      0.88 o 
  -2   6   9      129.36      134.69      7.55 o 
   2  -6  -8      158.36      177.67      5.81 o 
  -2   6   7      428.35      498.10      6.48 o 
   2  -6  -6       35.46       43.59      2.35 o 
  -2   6   5       91.10      111.37      4.05 o 
  -2   6   4      117.22      151.41      5.70 o 
   2  -6  -3       58.89       71.86     10.02 o 
   2  -6  -2       19.00       24.96      1.92 o 
   2  -6  -1      560.92      656.35      7.19 o 
   2  -6   0        5.27        6.08      1.13 o 
   2  -6   1      101.34      109.94      3.14 o 
   2  -6   2        0.16        1.09      1.12 o 
   2  -6   3       74.75       89.53      2.98 o 
   2  -6   4       56.18       70.16      2.70 o 
   2  -6   5      454.93      550.63      6.92 o 
   2  -6   6      175.57      169.12      3.99 o 
   2  -6   7       30.93       24.35      1.90 o 
   2  -6   8      189.08      207.36      4.53 o 
  -2   6  -9       68.03       77.36      5.69 o 
   2  -6  10       76.97       74.71      6.93 o 
  -2   6 -11      170.29      157.57     10.51 o 
  -2   6 -12        3.48        4.49      0.87 o 
  -2   6 -13       17.83       15.74      0.91 o 
  -2   6 -14       23.93       23.29      1.24 o 
  -2   6 -15       14.96        9.96      2.31 o 
  -2   6 -16       25.85       18.90      2.04 o 
  -2   6 -17        6.72        6.57      0.79 o 
   2  -6  18       91.87       75.44      1.50 o 
   2  -6  19       23.48       23.71      3.99 o 
  -2   6 -20       91.94       86.87      1.69 o 
  -2   6 -21        2.77        3.03      0.67 o 
  -2   6 -22       60.24       55.53      1.35 o 
  -2   6 -23        3.77        3.44      0.64 o 
  -2   6 -24        5.36        6.36      0.65 o 
  -2   6 -25        0.16       -0.38      0.51 o 
  -2   6 -26        0.03       -0.23      0.49 o 
  -2   6 -27        4.89        5.44      0.47 o 
   2  -5 -27        5.53        5.20      0.37 o 
   2  -5 -26        5.03        5.16      0.59 o 
   2  -5 -25        2.79        2.78      0.49 o 
   2  -5 -24       11.89       11.39      0.66 o 
   2  -5 -23        0.71        0.26      0.54 o 
   2  -5 -22        2.52        0.90      0.61 o 
   2  -5 -21        0.92        2.29      0.63 o 
  -2   5  20        0.42        1.08      0.67 o 
   2  -5 -19        1.06        2.50      0.69 o 
   2  -5 -18       65.68       72.60      2.08 o 
   2  -5 -17       12.57       13.14      1.41 o 
  -2   5  16       34.09       32.04      1.09 o 
   2  -5 -15        7.88       11.62      0.83 o 
  -2   5  14      114.41      114.71      2.33 o 
  -2   5  13      168.46      173.28      2.75 o 
   2  -5 -12      180.26      174.22      2.54 o 
  -2   5  11       54.01       57.47      1.72 o 
  -2   5  10       35.60       40.91      2.42 o 
   2  -5  -9       32.10       48.38      3.43 o 
   2  -5  -8      256.68      314.47      7.73 o 
   2  -5  -7      192.34      224.40     14.02 o 
  -2   5   6       26.95       21.18      1.53 o 
  -2   5   5       20.60       14.98      1.27 o 
  -2   5   4       57.29       56.25      2.17 o 
  -2   5   3        6.60        1.93      1.35 o 
   2  -5  -2      531.44      624.22     15.62 o 
   2  -5  -1       79.35      110.29      4.91 o 
   2  -5   0      268.27      354.64     15.86 o 
   2  -5   1       23.13       28.55      2.69 o 
  -2   5  -2     1059.49     1261.60    124.38 o 
   2  -5   3      308.90      322.09      4.79 o 
   2  -5   4      170.36      191.65      3.86 o 
   2  -5   5       11.10       20.46      1.67 o 
   2  -5   6        2.36        3.11      1.19 o 
   2  -5   7        0.79       -0.45      1.12 o 
   2  -5   8      552.71      621.60      7.13 o 
   2  -5   9       10.14       14.10      1.65 o 
   2  -5  10        0.04        0.51      1.31 o 
   2  -5  11       44.49       39.56      2.22 o 
   2  -5  12        0.63       -0.45      1.56 o 
   2  -5  13       20.12       23.81      1.19 o 
  -2   5 -14      541.84      583.94      3.69 o 
  -2   5 -15      271.09      277.01      2.62 o 
  -2   5 -16        6.08        7.17      0.80 o 
  -2   5 -17        3.88        5.08      0.75 o 
  -2   5 -18       14.93       23.54      0.99 o 
  -2   5 -19        2.29        3.09      0.67 o 
  -2   5 -20        0.34        0.22      0.63 o 
  -2   5 -21        3.75        2.02      0.71 o 
  -2   5 -22        0.17        0.72      0.66 o 
  -2   5 -23        2.05        1.14      0.64 o 
  -2   5 -24        0.65        1.52      0.60 o 
  -2   5 -25        6.74        5.18      0.67 o 
  -2   5 -26        7.47        8.13      0.68 o 
  -2   5 -27        2.80        2.61      0.54 o 
  -2   5 -28        3.43        3.80      0.44 o 
   2  -4 -28        3.10        3.28      0.37 o 
   2  -4 -27        3.74        3.96      0.48 o 
   2  -4 -26        0.06       -0.13      0.47 o 
   2  -4 -25        9.93        9.48      0.68 o 
   2  -4 -24        4.78        5.49      0.64 o 
   2  -4 -23        0.03        0.28      0.62 o 
  -2   4  22       14.87       18.27      0.89 o 
  -2   4  21       16.72       17.10      1.20 o 
  -2   4  20        2.57        1.77      0.71 o 
  -2   4  19        2.82        1.34      0.86 o 
  -2   4  18        0.08        0.19      0.63 o 
   2  -4 -17        0.17        1.05      0.61 o 
   2  -4 -16        2.24        2.52      0.74 o 
  -2   4  15       73.70       82.59      1.97 o 
  -2   4  14      218.00      248.57     14.17 o 
  -2   4  13       55.49       39.13      2.46 o 
  -2   4  12       47.11       49.16      2.56 o 
   2  -4 -11       22.74       18.94      1.50 o 
  -2   4  10        6.26        4.13      1.11 o 
   2  -4  -9       46.44       75.44      2.38 o 
  -2   4   8      187.60      204.19      7.38 o 
  -2   4   7      173.96      171.71      4.98 o 
   2  -4  -6      151.29      170.07      3.27 o 
   2  -4  -5       39.65       37.40      1.67 o 
   2  -4  -4       19.08       20.05      2.20 o 
   2  -4  -3       68.67       82.61      2.22 o 
   2  -4  -2      142.18      154.19      2.91 o 
   2  -4  -1      503.47      570.82      5.40 o 
   2  -4   0       92.38      131.24      5.47 o 
   2  -4   1       32.04       33.32      2.16 o 
   2  -4   2      407.83      435.09     12.90 o 
  -2   4  -3      238.92      278.41      7.18 o 
  -2   4  -4       99.59       94.29      2.21 o 
   2  -4   5      356.06      393.99     28.64 o 
   2  -4   6      437.01      509.16     36.13 o 
   2  -4   7      609.94      629.39      6.52 o 
   2  -4   8      153.22      141.32      3.35 o 
   2  -4   9       76.25       65.78      2.55 o 
   2  -4  10       21.31       25.87      1.88 o 
   2  -4  11        5.09        5.10      1.32 o 
   2  -4  12       35.43       26.44      1.96 o 
   2  -4  13       35.09       34.98      2.23 o 
   2  -4  14      144.26      125.19      3.86 o 
   2  -4  15       19.69       16.54      1.69 o 
   2  -4  16        6.65        3.70      1.03 o 
   2  -4  17       44.70       41.82      6.60 o 
  -2   4 -18        5.30        5.73      0.71 o 
  -2   4 -19        2.57        1.93      0.71 o 
  -2   4 -20       46.37       33.23      1.18 o 
  -2   4 -21        8.49        6.31      0.73 o 
  -2   4 -22        1.71        1.61      0.62 o 
  -2   4 -23       31.65       32.69      1.14 o 
  -2   4 -24        1.28        2.20      0.68 o 
  -2   4 -25        0.01       -0.23      0.64 o 
  -2   4 -26        1.07        1.55      0.61 o 
  -2   4 -27        2.23        3.46      0.59 o 
  -2   4 -28        4.11        4.80      0.52 o 
  -2   4 -29        0.04        0.40      0.33 o 
   2  -3 -29        1.71        0.63      0.53 o 
   2  -3 -28        2.82        2.61      0.48 o 
   2  -3 -27        1.42        1.11      0.51 o 
   2  -3 -26        0.56        0.10      0.70 o 
   2  -3 -25        0.04       -0.02      0.52 o 
   2  -3 -24        3.65        5.29      0.64 o 
   2  -3 -23       41.37       44.51      1.23 o 
   2  -3 -22        0.57       -0.65      0.65 o 
   2  -3 -21        7.84        6.54      0.78 o 
   2  -3 -20       20.38       19.44      0.94 o 
   2  -3 -19       10.93       11.81      0.85 o 
  -2   3  18       27.86       32.99      1.44 o 
   2  -3 -17        5.07        7.85      1.02 o 
   2  -3 -16       17.17       16.27      1.55 o 
  -2   3  15       26.20       21.30      1.91 o 
  -2   3  14       65.11       63.62      3.00 o 
  -2   3  13      220.19      165.97      4.27 o 
   2  -3 -12       10.34       10.69      2.60 o 
   2  -3 -11        0.97        2.52      1.07 o 
   2  -3 -10      420.09      496.14     28.65 o 
   2  -3  -9      371.18      399.36      6.57 o 
   2  -3  -8     1331.22     1435.14     16.09 o 
   2  -3  -7       39.74       46.94      2.92 o 
  -2   3   6      871.08      907.29     28.90 o 
  -2   3   5        0.23        0.26      0.87 o 
   2  -3  -4       33.34       42.66      3.29 o 
   2  -3  -3       80.59       97.96      2.11 o 
   2  -3  -2      168.35      184.36      3.31 o 
  -2   3   1      129.91      165.79      2.68 o 
  -2   3   0     2613.99     2906.54    103.33 o 
  -2   3  -1       16.87       15.95      1.15 o 
   2  -3   2     2417.66     2724.57     68.39 o 
  -2   3  -3      213.04      247.74      3.28 o 
   2  -3   4     2524.47     2753.93     28.75 o 
   2  -3   5      241.79      268.29      3.38 o 
   2  -3   6      164.77      189.73      2.88 o 
   2  -3   7      559.36      614.92     14.19 o 
   2  -3   8      178.20      190.81     17.18 o 
   2  -3   9       11.06        7.68      1.31 o 
   2  -3  10       75.08       55.36      2.24 o 
  -2   3 -11       15.56       15.07      1.50 o 
   2  -3  12       93.95       81.44      2.70 o 
  -2   3 -13       58.41       53.90      3.10 o 
  -2   3 -14       73.02       68.57      2.71 o 
  -2   3 -15        1.27        2.45      1.30 o 
  -2   3 -16        4.43        3.70      0.86 o 
  -2   3 -17        6.72        8.77      0.81 o 
   2  -3  18        7.74        6.69      0.73 o 
  -2   3 -19       16.01       16.62      1.92 o 
  -2   3 -20      118.63      102.64      1.84 o 
  -2   3 -21        1.56        2.97      0.71 o 
  -2   3 -22       32.14       28.56      1.10 o 
  -2   3 -23        4.68        5.89      0.78 o 
  -2   3 -24       14.99       15.34      0.90 o 
  -2   3 -25        2.02        2.04      0.67 o 
  -2   3 -26       26.67       23.43      0.94 o 
  -2   3 -27        3.88        5.38      0.64 o 
  -2   3 -28        0.54        0.17      0.47 o 
  -2   3 -29        3.88        5.61      0.43 o 
   2  -2 -30        7.67        7.53      0.42 o 
   2  -2 -29        2.53        2.50      0.43 o 
   2  -2 -29        4.29        5.87      0.70 o 
   2  -2 -28       14.32       15.98      0.65 o 
   2  -2 -28       24.95       26.53      1.00 o 
   2  -2 -27        0.39        0.77      0.61 o 
   2  -2 -26        0.18        0.54      0.56 o 
   2  -2 -25       15.90       17.21      0.91 o 
   2  -2 -24       11.18       11.16      0.86 o 
   2  -2 -23       11.12       13.17      0.90 o 
   2  -2 -22       23.48       23.35      1.06 o 
   2  -2 -21       28.05       37.12      1.20 o 
   2  -2 -20       29.71       24.92      1.03 o 
  -2   2  19        2.17        1.84      0.88 o 
  -2   2  18      177.81      174.73      3.84 o 
  -2   2  17        7.34        6.06      0.86 o 
  -2   2  16       36.83       39.07      2.28 o 
  -2   2  15       90.96       89.21      3.22 o 
  -2   2  14      114.48      125.68      3.63 o 
   2  -2 -13        2.60        3.53      1.17 o 
   2  -2 -12      202.08      271.70     49.17 o 
   2  -2 -11      106.21      113.45     17.46 o 
   2  -2 -10        0.26        1.78      0.86 o 
   2  -2  -9      176.98      167.81      2.79 o 
  -2   2   8       78.99       97.05      2.87 o 
   2  -2  -7      274.53      315.20      3.29 o 
   2  -2  -6       39.28       55.80      2.61 o 
  -2   2   5      701.95      818.02      8.34 o 
  -2   2   4       33.54       35.82      1.08 o 
   2  -2  -3      112.25      125.31      3.43 o 
  -2   2   2       13.43       19.11      0.96 o 
  -2   2   1        3.05        1.70      0.95 o 
   2  -2   0      463.36      541.64      4.20 o 
  -2   2  -1     1080.32     1201.93     15.74 o 
   2  -2   2      124.82      170.53      2.49 o 
   2  -2   3      540.82      610.09      4.72 o 
  -2   2  -4        6.47        7.62      0.88 o 
  -2   2  -5      213.12      218.00      2.93 o 
  -2   2  -6      143.41      141.83      2.44 o 
   2  -2   7       23.48       28.33      1.56 o 
  -2   2  -8       12.44       10.03      1.34 o 
  -2   2  -9      435.15      354.68      4.42 o 
  -2   2 -10      323.43      300.15      4.25 o 
  -2   2 -11        1.15        1.29      0.90 o 
  -2   2 -12        0.80        1.48      1.07 o 
  -2   2 -13       36.44       27.01      1.67 o 
  -2   2 -14        4.11        5.91      1.18 o 
  -2   2 -15      149.44      117.23      3.31 o 
  -2   2 -16        4.22        5.84      1.33 o 
  -2   2 -17       29.56       25.46      1.22 o 
  -2   2 -18        4.11        4.98      0.83 o 
  -2   2 -19       74.23       59.76      1.43 o 
  -2   2 -20      110.22      100.25      1.82 o 
  -2   2 -21      160.56      147.55      3.44 o 
  -2   2 -22       92.31       75.41      4.35 o 
  -2   2 -23       14.92       15.13      0.90 o 
  -2   2 -24       23.63       24.65      1.05 o 
  -2   2 -25       53.53       58.21      1.36 o 
  -2   2 -26        0.91       -0.12      0.61 o 
  -2   2 -27        7.06        8.58      0.69 o 
  -2   2 -28       26.14       23.04      1.15 o 
  -2   2 -29        0.12       -0.17      0.40 o 
  -2   2 -30        0.01        0.12      0.30 o 
   2  -1 -30        1.20        1.28      0.43 o 
   2  -1 -29        1.96        2.80      0.51 o 
   2  -1 -28        2.83        5.44      0.60 o 
   2  -1 -27       23.84       27.37      1.18 o 
   2  -1 -26       31.78       32.11      1.28 o 
   2  -1 -25       19.15       17.99      1.20 o 
   2  -1 -24       52.95       54.08      1.39 o 
   2  -1 -23      131.86      122.09      2.10 o 
  -2   1  22       13.06       11.04      0.94 o 
  -2   1  21        0.18        0.53      0.75 o 
  -2   1  20       77.52       81.78      2.00 o 
   2  -1 -19      412.50      411.62      4.10 o 
  -2   1  18       10.12       10.12      1.15 o 
  -2   1  17        0.36       -1.04      1.59 o 
  -2   1  16      280.44      274.15     25.65 o 
  -2   1  15       11.10       16.57      1.60 o 
  -2   1  14       58.87       45.46      2.13 o 
   2  -1 -13      210.13      219.04      4.68 o 
  -2   1  12      349.74      361.35     10.40 o 
  -2   1  11      427.98      475.96     20.63 o 
  -2   1  10        1.11        1.91      0.97 o 
   2  -1  -9       18.91       25.18      1.21 o 
   2  -1  -8       24.58       29.88      1.20 o 
   2  -1  -7       15.50       12.69      0.95 o 
   2  -1  -6      379.66      429.89      2.91 o 
  -2   1   5      996.24     1130.00      6.24 o 
  -2   1   4      792.82      856.39     46.22 o 
   2  -1  -3      837.30     1015.00     20.16 o 
  -2   1   2      408.49      410.27      3.87 o 
  -2   1   1      176.41      195.48      6.31 o 
   2  -1   0      993.90     1103.98     12.64 o 
   2  -1   1      831.08      835.76     31.57 o 
  -2   1  -2       58.08       94.62      2.52 o 
  -2   1  -3       54.17       54.85      1.37 o 
  -2   1  -4        4.47        6.07      0.66 o 
  -2   1  -5       34.93       32.52      1.38 o 
  -2   1  -6       79.12       70.58      1.70 o 
  -2   1  -7      397.31      382.32      3.96 o 
  -2   1  -8        1.60        2.20      1.65 o 
  -2   1  -9        5.40        5.91      0.92 o 
  -2   1 -10      468.38      506.40     57.14 o 
  -2   1 -11        3.00        0.05      0.84 o 
  -2   1 -12      441.92      417.95      5.46 o 
  -2   1 -13       10.69       11.47      1.22 o 
  -2   1 -14       67.47       68.52      2.54 o 
  -2   1 -15        2.50        1.40      1.10 o 
  -2   1 -16      100.28      103.81      3.21 o 
  -2   1 -17      404.19      423.07      6.85 o 
  -2   1 -18        1.34        1.98      0.76 o 
  -2   1 -19       29.89       30.36      1.24 o 
  -2   1 -20        6.98        6.97      0.80 o 
  -2   1 -21      127.32      102.60      4.43 o 
  -2   1 -22       27.96       27.83      2.93 o 
  -2   1 -23        0.76        0.39      0.63 o 
  -2   1 -24        0.34       -0.29      0.60 o 
  -2   1 -25        0.39        0.11      0.61 o 
  -2   1 -26        0.41        0.97      0.54 o 
  -2   1 -27        7.59        6.81      0.65 o 
  -2   1 -28       15.83       13.59      0.66 o 
  -2   1 -29        6.34        6.51      0.52 o 
  -2   1 -30       28.70       29.37      0.59 o 
   2   0 -31        2.22        0.79      0.46 o 
   2   0 -30        2.85        1.97      0.54 o 
   2   0 -29       13.64       12.46      0.66 o 
   2   0 -28        2.48        3.12      0.57 o 
   2   0 -28       15.25       11.59      0.98 o 
   2   0 -27        1.95        2.32      0.67 o 
   2   0 -26        9.14       10.71      1.09 o 
   2   0 -25       12.69       11.87      1.13 o 
  -2   0  24       24.69       25.89      1.14 o 
   2   0 -23       17.58       21.73      1.08 o 
   2   0 -22       58.90       49.32      2.77 o 
  -2   0  21       14.87       12.06      1.02 o 
  -2   0  20       18.98       18.22      1.04 o 
  -2   0  19      123.46      123.39      1.79 o 
  -2   0  18      109.66      119.10      4.01 o 
  -2   0  17      225.54      253.71      4.72 o 
  -2   0  16      153.27      147.98      7.54 o 
  -2   0  15       71.57       65.68      2.51 o 
   2   0 -14      690.07      682.00      6.30 o 
   2   0 -13      268.58      254.23      3.80 o 
   2   0 -12       28.29       30.88      1.43 o 
  -2   0  11      141.67      134.77      2.46 o 
  -2   0  10      248.15      252.01      3.07 o 
  -2   0   9      107.08      122.52      4.28 o 
  -2   0   8        7.18        4.80      0.86 o 
   2   0  -7       18.85       15.60      0.99 o 
  -2   0   6        1.07        3.23      0.71 o 
  -2   0   5       23.44       27.76      1.30 o 
  -2   0   4        9.39        7.85      0.82 o 
  -2   0   3      582.40      542.93      4.23 o 
  -2   0   2       51.60       46.20      1.38 o 
  -2   0   1      299.95      323.20      3.28 o 
   2   0   0     1145.48     1242.54      7.77 o 
  -2   0  -1      512.42      520.66      4.08 o 
  -2   0  -2      191.35      199.45      2.23 o 
  -2   0  -3      639.86      639.99      5.23 o 
  -2   0  -4      540.13      545.39      4.33 o 
  -2   0  -5      741.26      731.20      4.12 o 
  -2   0  -6       19.16       14.32      0.63 o 
  -2   0  -7      684.82      681.38     14.22 o 
  -2   0  -8      161.04      181.28      7.81 o 
  -2   0  -9        3.74       10.70      9.38 o 
  -2   0 -10      121.95      134.40      2.76 o 
  -2   0 -11      273.50      322.95     35.54 o 
  -2   0 -12        5.63        6.61      1.22 o 
  -2   0 -13       16.34       24.58      1.76 o 
  -2   0 -14      276.27      244.15      4.59 o 
  -2   0 -15       35.27       26.54      1.82 o 
  -2   0 -16       45.47       38.17      2.17 o 
  -2   0 -17      221.51      213.76      3.07 o 
  -2   0 -18       68.05       63.22      1.46 o 
  -2   0 -19        6.93       10.71      0.85 o 
  -2   0 -20      438.33      451.18     13.57 o 
  -2   0 -21       75.26       87.85      2.17 o 
  -2   0 -22      131.37      140.27      5.54 o 
  -2   0 -23       16.11       18.10      0.89 o 
  -2   0 -24        8.43       10.99      0.78 o 
  -2   0 -25        7.43        7.09      0.69 o 
  -2   0 -26       18.99       15.12      0.81 o 
  -2   0 -27        0.02        0.28      0.53 o 
  -2   0 -28       12.43        9.98      0.61 o 
  -2   0 -29        2.84        2.67      0.43 o 
   2   1 -31        0.46        0.16      0.37 o 
   2   1 -30        6.34        7.08      0.55 o 
   2   1 -29        7.14        6.98      0.96 o 
   2   1 -28        1.52        0.44      0.58 o 
   2   1 -27       29.44       34.81      1.08 o 
   2   1 -26        2.88        4.58      0.75 o 
   2   1 -25        1.87        2.94      0.80 o 
  -2  -1  24       87.52       93.24      1.71 o 
  -2  -1  23      123.37      116.39      1.89 o 
  -2  -1  22       76.58       90.81      1.70 o 
  -2  -1  21       31.74       38.70      1.32 o 
  -2  -1  20       44.46       35.89      2.30 o 
  -2  -1  19        2.39        5.61      1.15 o 
  -2  -1  18        5.82        1.26      1.80 o 
  -2  -1  17       57.16       54.05      2.65 o 
  -2  -1  16      125.53      106.70      3.30 o 
  -2  -1  15       71.70       72.44      2.34 o 
   2   1 -14      395.17      393.22      7.59 o 
  -2  -1  13        0.89        1.43      0.95 o 
  -2  -1  12       36.41       39.53      1.57 o 
  -2  -1  11      133.71      152.71      6.53 o 
  -2  -1  10       91.96      111.32      7.87 o 
  -2  -1   9       25.93       21.15      1.09 o 
  -2  -1   8       58.87       51.04      1.70 o 
  -2  -1   7      181.05      158.37      4.34 o 
  -2  -1   6      257.47      275.64      2.87 o 
  -2  -1   5      221.94      208.80      2.75 o 
  -2  -1   4     1762.32     1781.83     51.42 o 
  -2  -1   3      784.56      820.64      5.12 o 
  -2  -1   2      595.12      622.10      4.37 o 
  -2  -1   1     1108.33     1092.21     18.20 o 
  -2  -1   0      897.60      885.67     29.96 o 
  -2  -1  -1       36.69       41.09      1.10 o 
  -2  -1  -2      131.40      116.73      7.27 o 
  -2  -1  -3       24.06       27.89      2.23 o 
  -2  -1  -4      125.40      143.72      2.26 o 
  -2  -1  -5     1965.10     2118.37      9.02 o 
  -2  -1  -6     2389.50     2574.35     10.57 o 
  -2  -1  -7      171.49      197.26      3.20 o 
  -2  -1  -8        7.21        6.21      1.07 o 
  -2  -1  -9       99.55      100.24      6.14 o 
  -2  -1 -10     1180.98     1242.18     70.60 o 
  -2  -1 -11       23.89       26.20      3.50 o 
  -2  -1 -12        6.16        4.80      3.16 o 
  -2  -1 -13      147.09      164.32      3.78 o 
  -2  -1 -14      139.22      129.58      3.53 o 
  -2  -1 -15       75.59       79.35      2.97 o 
  -2  -1 -16      186.89      197.65      3.04 o 
  -2  -1 -17       62.98       63.77      1.84 o 
  -2  -1 -18        1.70       -0.03      0.90 o 
  -2  -1 -19        2.83        2.83      0.92 o 
  -2  -1 -20       68.71       59.47      2.99 o 
  -2  -1 -21       55.98       53.49      1.36 o 
  -2  -1 -22      104.72       97.24      3.44 o 
  -2  -1 -23       27.52       28.87      1.04 o 
  -2  -1 -23       27.96       27.09      1.25 o 
  -2  -1 -24        0.25        0.49      0.59 o 
  -2  -1 -25        5.80        7.10      0.66 o 
  -2  -1 -26       64.58       72.76      3.08 o 
  -2  -1 -27       18.45       17.89      0.94 o 
  -2  -1 -28       27.49       26.02      0.73 o 
  -2  -1 -29       10.22        9.71      0.46 o 
   2   2 -31        2.77        1.63      0.51 o 
   2   2 -30        1.89        2.15      0.47 o 
   2   2 -29       16.37       17.04      1.06 o 
   2   2 -28        1.55        1.33      0.59 o 
   2   2 -27       39.64       45.97      1.18 o 
  -2  -2  26        9.41       11.27      0.79 o 
  -2  -2  25       19.82       24.06      3.15 o 
  -2  -2  24       96.54      107.50     13.91 o 
  -2  -2  23        4.67        5.46      0.94 o 
  -2  -2  22        1.22        1.03      0.92 o 
  -2  -2  21      171.46      187.15     17.04 o 
  -2  -2  20       11.65       16.05      1.08 o 
  -2  -2  19        3.62        6.03      1.54 o 
  -2  -2  18       53.79       65.52      3.04 o 
  -2  -2  17      449.39      431.05      6.61 o 
  -2  -2  16       39.14       50.90      2.44 o 
  -2  -2  15       80.68       61.37      2.60 o 
  -2  -2  14        3.73        2.39      1.24 o 
  -2  -2  13      332.21      341.34     31.16 o 
  -2  -2  12       17.86       18.41      3.02 o 
  -2  -2  11      620.81      605.85     44.00 o 
  -2  -2  10      557.83      598.98     28.78 o 
  -2  -2   9       64.56       65.03      1.53 o 
  -2  -2   8        8.40       14.38      2.32 o 
  -2  -2   7     1361.73     1464.66     39.94 o 
  -2  -2   6     1047.70     1182.26     21.69 o 
  -2  -2   5     1237.29     1305.26      9.64 o 
  -2  -2   4      568.83      614.79      4.41 o 
  -2  -2   3      690.19      680.26      4.59 o 
  -2  -2   2     3377.01     3462.61     22.27 o 
  -2  -2   1     2757.88     2827.08     16.97 o 
  -2  -2   0     2105.08     2100.72      7.97 o 
  -2  -2  -1      144.77      145.74      2.22 o 
  -2  -2  -2      213.11      217.82     28.85 o 
  -2  -2  -3        0.54        1.53      0.64 o 
  -2  -2  -4      289.20      272.63      3.25 o 
  -2  -2  -5      576.53      556.71      4.87 o 
  -2  -2  -6      751.47      670.65      5.62 o 
  -2  -2  -7        3.02        1.80      0.94 o 
  -2  -2  -8      304.60      316.11      4.37 o 
  -2  -2  -9      153.99      181.23      3.52 o 
  -2  -2 -10      453.88      460.14      5.76 o 
  -2  -2 -11      192.07      212.34      4.08 o 
  -2  -2 -12     1078.56     1151.79    130.45 o 
  -2  -2 -13       31.63       33.81      2.11 o 
  -2  -2 -14        2.94        4.18      1.24 o 
  -2  -2 -15       15.38       12.59      1.33 o 
  -2  -2 -16      235.44      234.19      3.18 o 
  -2  -2 -17       21.79       21.45      1.11 o 
  -2  -2 -18        1.36        2.15      0.62 o 
  -2  -2 -19       15.07       12.40      0.85 o 
  -2  -2 -20       14.78       11.81      0.84 o 
  -2  -2 -21       27.69       27.77      1.07 o 
  -2  -2 -22        2.04        4.04      0.69 o 
  -2  -2 -23        0.30        0.00      0.60 o 
  -2  -2 -24        4.35        3.40      0.62 o 
  -2  -2 -24        4.47        3.56      0.92 o 
  -2  -2 -25        4.59        5.19      0.60 o 
  -2  -2 -25        4.85        5.65      0.86 o 
  -2  -2 -26       15.82       14.46      0.66 o 
  -2  -2 -26       25.44       24.97      1.04 o 
  -2  -2 -27        2.62        2.80      0.42 o 
  -2  -2 -27        4.32        5.08      0.72 o 
  -2  -2 -28       24.60       23.08      0.75 o 
   2   3 -31        3.02        2.50      0.35 o 
   2   3 -30        0.30       -0.34      0.60 o 
   2   3 -29        2.44        1.08      0.48 o 
   2   3 -28       12.03       16.30      0.69 o 
   2   3 -27        0.07        0.25      0.50 o 
   2   3 -26        7.34        7.59      0.72 o 
  -2  -3  25       17.74       16.14      1.46 o 
  -2  -3  24      257.87      256.22     10.27 o 
  -2  -3  23      141.25      158.77     11.98 o 
  -2  -3  22       52.83       39.69      1.31 o 
  -2  -3  21      220.29      216.16      6.77 o 
  -2  -3  20        0.23       -0.27      1.25 o 
  -2  -3  19       28.10       31.21      1.19 o 
  -2  -3  18      406.58      373.61      7.31 o 
  -2  -3  17        0.15       -0.82      1.72 o 
  -2  -3  16        2.80        2.53      1.55 o 
  -2  -3  15      236.19      206.25      4.69 o 
  -2  -3  14       49.75       52.68      2.68 o 
  -2  -3  13       96.17      101.70      3.25 o 
  -2  -3  12      301.62      290.80      5.21 o 
  -2  -3  11       64.97       59.07      2.05 o 
  -2  -3  10       36.19       41.10      2.67 o 
  -2  -3   9      213.12      196.74     16.38 o 
  -2  -3   8     5754.53     5765.99    619.93 o 
  -2  -3   7      426.20      461.31     53.93 o 
  -2  -3   6      102.07      111.78      2.47 o 
  -2  -3   5      132.79      178.14      2.58 o 
  -2  -3   4      620.11      709.30      9.85 o 
  -2  -3   3     1668.77     1853.81     42.98 o 
  -2  -3   2     1898.54     2026.93     67.61 o 
  -2  -3   1        4.18        6.43      0.94 o 
  -2  -3   0       35.28       33.34      1.49 o 
  -2  -3  -1     1395.05     1423.69      7.53 o 
  -2  -3  -2      492.73      465.62      4.44 o 
  -2  -3  -3        8.01        5.36      0.89 o 
  -2  -3  -4      274.06      255.04      3.54 o 
  -2  -3  -5      581.73      546.59      5.28 o 
  -2  -3  -6      114.10      107.88      2.53 o 
  -2  -3  -7      125.98      125.34      2.82 o 
  -2  -3  -8     1165.04      962.02      7.85 o 
  -2  -3  -9      152.49      144.03      3.29 o 
  -2  -3 -10       20.45       19.66      1.53 o 
  -2  -3 -11       51.15       46.17      2.20 o 
  -2  -3 -12       20.54       18.84      1.77 o 
  -2  -3 -13        1.68        1.82      1.17 o 
  -2  -3 -14       16.35       14.17      0.81 o 
  -2  -3 -15       24.09       18.12      0.99 o 
  -2  -3 -16       28.02       28.05      1.03 o 
  -2  -3 -16       46.75       40.61      2.77 o 
  -2  -3 -17       12.02        9.81      0.79 o 
  -2  -3 -18        5.64        5.42      1.77 o 
  -2  -3 -19        5.62        6.37      0.75 o 
  -2  -3 -20        8.45        5.68      0.86 o 
  -2  -3 -21      113.21      105.70      2.70 o 
  -2  -3 -22       53.03       42.15      1.74 o 
  -2  -3 -23        0.11        0.13      0.60 o 
  -2  -3 -23        0.14       -0.31      0.82 o 
  -2  -3 -24        0.17       -0.24      0.53 o 
  -2  -3 -25        5.24        4.45      0.61 o 
  -2  -3 -26        2.46        2.57      0.45 o 
  -2  -3 -26        4.36        3.54      0.69 o 
  -2  -3 -27        0.02       -0.06      0.32 o 
  -2  -3 -27        1.16        1.30      0.56 o 
   2   4 -30        1.83        2.26      0.38 o 
   2   4 -29       14.85       12.76      0.57 o 
   2   4 -28        7.14        6.65      0.56 o 
   2   4 -27        0.09        0.43      0.61 o 
   2   4 -26       11.05       11.29      0.68 o 
  -2  -4  25       29.23       26.75      1.01 o 
  -2  -4  24       19.06       16.01      0.96 o 
  -2  -4  23       81.93       84.24      1.90 o 
  -2  -4  22        0.62        1.84      0.85 o 
  -2  -4  21       39.42       41.26      1.29 o 
  -2  -4  20        3.83        3.14      1.63 o 
  -2  -4  19      165.26      155.28      2.10 o 
  -2  -4  18      113.77      113.72     10.08 o 
  -2  -4  17       81.11       78.35      2.07 o 
  -2  -4  16       40.29       31.10      1.48 o 
  -2  -4  15        3.85       -0.67      1.47 o 
  -2  -4  14        0.01       -0.61      1.49 o 
  -2  -4  13        0.14        0.74      1.19 o 
  -2  -4  12        0.37        0.15      1.43 o 
  -2  -4  11      273.01      249.51      5.05 o 
  -2  -4  10      271.78      247.42      4.88 o 
  -2  -4   9      309.79      286.91     38.04 o 
  -2  -4   8       35.12       37.42      5.16 o 
  -2  -4   7        0.63        0.78      0.93 o 
  -2  -4   6       80.49      110.43      5.41 o 
  -2  -4   5        9.39        9.80      1.11 o 
  -2  -4   4      193.86      213.39      3.22 o 
  -2  -4   3     2438.76     2907.83    114.22 o 
  -2  -4   2       15.27        7.88      1.13 o 
  -2  -4   1      263.01      255.87     12.64 o 
  -2  -4   0      213.02      241.03     25.07 o 
  -2  -4  -1      215.11      236.36      3.63 o 
  -2  -4  -2       59.02       53.64      1.91 o 
  -2  -4  -3      195.72      179.22      3.32 o 
  -2  -4  -4        2.31       -0.40      0.89 o 
  -2  -4  -5        1.18        1.67      0.88 o 
  -2  -4  -6       71.37       59.48      2.15 o 
  -2  -4  -7       25.67       17.45      1.45 o 
  -2  -4  -8       73.31       67.05      2.36 o 
  -2  -4  -9        1.66        2.98      1.11 o 
  -2  -4 -10      108.07      108.98      3.21 o 
  -2  -4 -11       41.96       36.47      2.12 o 
  -2  -4 -12        1.40        1.07      0.88 o 
  -2  -4 -13      151.46      135.17      2.47 o 
  -2  -4 -14       14.64       15.69      1.00 o 
  -2  -4 -15       28.10       25.51      1.02 o 
  -2  -4 -16       10.43       11.52      0.83 o 
  -2  -4 -17      171.99      157.17      4.09 o 
  -2  -4 -18        0.21        0.75      0.61 o 
  -2  -4 -19       22.12       18.96      1.11 o 
  -2  -4 -20       15.38       18.43      0.93 o 
  -2  -4 -21       12.47       10.94      0.76 o 
  -2  -4 -22        8.76        9.74      0.72 o 
  -2  -4 -23        0.23       -0.09      0.51 o 
  -2  -4 -24        2.79        2.46      0.52 o 
  -2  -4 -25        0.23        0.36      0.44 o 
  -2  -4 -26        3.59        2.52      0.38 o 
   2   5 -29        3.75        4.05      0.71 o 
   2   5 -28       13.17       12.59      0.60 o 
   2   5 -27        0.03        0.49      0.48 o 
   2   5 -26       20.85       22.91      2.15 o 
   2   5 -25        5.78        5.25      0.69 o 
   2   5 -24        2.81        3.01      1.00 o 
  -2  -5  23       11.83        8.10      0.96 o 
  -2  -5  22       54.02       58.30      1.53 o 
  -2  -5  21       52.20       51.09      1.50 o 
  -2  -5  20        2.74        2.67      1.78 o 
  -2  -5  19      135.47      128.94      7.30 o 
  -2  -5  18      212.13      189.02      2.46 o 
  -2  -5  17       59.75       51.19      1.79 o 
  -2  -5  16        2.23        4.44      1.57 o 
  -2  -5  15       57.81       48.67      4.98 o 
  -2  -5  14       35.21       26.56      4.16 o 
  -2  -5  13       45.29       61.79      3.08 o 
  -2  -5  12       10.44        5.81      1.73 o 
  -2  -5  11        0.61        2.14      1.51 o 
  -2  -5  10       26.42       20.94      2.07 o 
  -2  -5   9      151.20      116.46      3.46 o 
  -2  -5   8      120.42       93.00     11.67 o 
  -2  -5   7      127.42      112.41     13.48 o 
  -2  -5   6     1144.49     1001.80     32.86 o 
  -2  -5   5      213.90      222.34      6.63 o 
  -2  -5   4       36.01       46.28      2.36 o 
  -2  -5   3      129.05      148.49      9.04 o 
  -2  -5   2        0.55       -0.01      1.00 o 
  -2  -5   1      290.13      323.80     27.45 o 
  -2  -5   0     2180.13     2280.77     10.98 o 
  -2  -5  -1      427.33      420.71      5.44 o 
  -2  -5  -2      131.86      123.77      3.10 o 
  -2  -5  -3      100.13      102.39      2.81 o 
  -2  -5  -4       30.33       25.85      1.74 o 
  -2  -5  -5       78.89       75.22      2.59 o 
  -2  -5  -6      209.23      195.87      4.03 o 
  -2  -5  -7        6.06        3.71      1.04 o 
  -2  -5  -8        4.43        7.23      1.32 o 
  -2  -5  -9       81.99       87.05      2.97 o 
  -2  -5 -10      375.71      382.51     22.70 o 
  -2  -5 -11        9.13       10.07      1.02 o 
  -2  -5 -12       39.38       39.48      1.97 o 
  -2  -5 -13       54.84       62.94      4.83 o 
  -2  -5 -14       42.04       48.14      1.31 o 
  -2  -5 -15       40.35       44.33      1.27 o 
  -2  -5 -16        7.57        8.60      0.78 o 
  -2  -5 -17       70.03       64.37      1.45 o 
  -2  -5 -18       20.17       22.89      1.06 o 
  -2  -5 -19        8.60        7.67      0.75 o 
  -2  -5 -20        1.66        2.04      0.58 o 
  -2  -5 -21       29.37       28.76      0.94 o 
  -2  -5 -22       18.26       17.21      0.76 o 
  -2  -5 -23        1.81        1.28      0.50 o 
  -2  -5 -24        0.05       -0.01      0.41 o 
  -2  -5 -25        6.50        6.19      0.38 o 
   2   6 -28        1.29        1.74      0.57 o 
   2   6 -27        4.03        1.91      0.54 o 
  -2  -6  26       22.78       22.49      0.83 o 
   2   6 -25       17.56       19.24      0.87 o 
  -2  -6  24        0.03        0.83      0.60 o 
  -2  -6  23        1.40        1.41      0.85 o 
  -2  -6  22       16.34       15.71      1.08 o 
  -2  -6  21        0.05        0.53      0.83 o 
  -2  -6  20       94.90       77.53      1.71 o 
  -2  -6  19       10.64       10.53      0.93 o 
  -2  -6  18        2.13        2.26      0.84 o 
  -2  -6  17       15.49       15.01      1.04 o 
  -2  -6  16       56.39       54.23      1.48 o 
  -2  -6  15      179.90      152.55      2.24 o 
  -2  -6  14      157.58      139.28      9.81 o 
  -2  -6  13      102.16       90.35      4.89 o 
  -2  -6  12       27.02       22.35      1.21 o 
  -2  -6  11       39.17       33.74      1.14 o 
  -2  -6  10      139.42      123.31      2.58 o 
  -2  -6   9        0.52        0.88      0.77 o 
  -2  -6   8       10.60       12.41      2.35 o 
  -2  -6   7       31.90       39.41      4.05 o 
  -2  -6   6       30.69       33.94      2.10 o 
  -2  -6   5        4.49        6.13      1.97 o 
  -2  -6   4        1.68       -0.12      1.17 o 
  -2  -6   3        6.28       10.69      1.69 o 
  -2  -6   2       48.69       55.15      2.30 o 
  -2  -6   1       70.18       92.82      5.49 o 
  -2  -6   0       50.12       49.14      2.32 o 
  -2  -6  -1       16.30       14.95      1.48 o 
  -2  -6  -2       33.38       33.14      1.93 o 
  -2  -6  -3      244.65      218.47      4.46 o 
  -2  -6  -4        0.11        0.12      0.81 o 
  -2  -6  -5       11.96       14.87      1.34 o 
  -2  -6  -6        0.12        0.06      0.66 o 
  -2  -6  -7        0.63        0.01      0.57 o 
  -2  -6  -8        0.68        0.54      0.70 o 
  -2  -6  -9        9.61        9.41      0.75 o 
  -2  -6 -10       54.26       57.53      1.38 o 
  -2  -6 -11       14.21       18.45      0.92 o 
  -2  -6 -12        0.97        0.59      0.61 o 
  -2  -6 -13       24.14       28.74      1.06 o 
  -2  -6 -14        9.94        9.19      0.77 o 
  -2  -6 -15      112.25      121.27      1.86 o 
  -2  -6 -16       41.71       44.37      2.08 o 
  -2  -6 -17        0.02        0.64      0.60 o 
  -2  -6 -18        9.67        8.38      1.19 o 
  -2  -6 -19        0.53        0.42      0.53 o 
  -2  -6 -20       41.37       42.93      1.01 o 
  -2  -6 -21       25.16       25.66      0.78 o 
  -2  -6 -22       13.55       12.96      0.58 o 
  -2  -6 -23        4.22        5.59      0.40 o 
   2   7 -27        9.29        9.79      0.47 o 
   2   7 -26        0.06        0.12      0.48 o 
  -2  -7  25        1.61        2.10      0.58 o 
  -2  -7  24       36.56       44.02      2.05 o 
  -2  -7  23        2.27        3.45      0.67 o 
   2   7 -22       22.08       21.13      1.30 o 
  -2  -7  21        0.12        1.18      0.80 o 
  -2  -7  20       30.16       30.38      1.19 o 
  -2  -7  19       22.05       18.54      1.03 o 
  -2  -7  18        3.52        5.22      0.88 o 
  -2  -7  17       46.39       42.71      1.36 o 
  -2  -7  16       21.48       19.56      1.07 o 
  -2  -7  15      241.55      215.67      2.65 o 
  -2  -7  14      331.49      284.26      2.98 o 
  -2  -7  13      117.05      105.00      1.94 o 
  -2  -7  12      204.55      175.71      2.39 o 
  -2  -7  11       92.68       78.26      1.66 o 
  -2  -7  10      130.98      106.73      1.84 o 
  -2  -7   9        9.38        7.89      1.00 o 
  -2  -7   8       84.31       75.19      3.77 o 
  -2  -7   7       56.03       46.92      1.27 o 
  -2  -7   6       47.55       46.23      1.61 o 
  -2  -7   5       38.67       36.86      1.46 o 
  -2  -7   4       29.96       29.92      1.36 o 
  -2  -7   3       21.35       22.23      1.89 o 
  -2  -7   2      133.93      118.15      1.84 o 
  -2  -7   1       34.08       36.74      1.44 o 
  -2  -7   0       61.00       59.92      1.71 o 
  -2  -7  -1       54.20       58.36      1.70 o 
  -2  -7  -2       25.35       26.67      1.29 o 
  -2  -7  -3       14.54       12.44      0.95 o 
  -2  -7  -4       38.23       34.63      2.42 o 
  -2  -7  -5      276.57      266.61      9.53 o 
  -2  -7  -6      211.84      201.76      9.80 o 
  -2  -7  -7      161.40      167.12     20.18 o 
  -2  -7  -8      120.45      103.30      1.68 o 
  -2  -7  -9      107.91      106.58     12.38 o 
  -2  -7 -10        3.09        3.38      0.65 o 
  -2  -7 -11       69.93       69.59      6.16 o 
  -2  -7 -12        1.69        2.55      1.05 o 
  -2  -7 -13        5.76        7.06      0.71 o 
  -2  -7 -14        1.07        0.77      0.55 o 
  -2  -7 -15       38.04       43.03      1.11 o 
  -2  -7 -16        8.02        7.94      0.67 o 
  -2  -7 -17        5.65        7.25      0.63 o 
  -2  -7 -18       13.17       12.45      0.67 o 
  -2  -7 -19        6.33        6.68      0.49 o 
  -2  -7 -20        0.19        0.51      0.36 o 
   2   8 -25        2.63        4.24      0.44 o 
   2   8 -24       15.93       16.31      0.95 o 
  -2  -8  23       15.75       17.97      0.74 o 
  -2  -8  22        0.72        0.39      0.55 o 
   2   8 -21        0.75        0.55      0.59 o 
  -2  -8  20       11.15       13.39      1.32 o 
   2   8 -19       16.26       17.10      2.20 o 
  -2  -8  18       12.64       14.47      1.00 o 
  -2  -8  17        0.06       -0.13      0.80 o 
  -2  -8  16        0.77        0.88      1.09 o 
  -2  -8  15       81.94       74.28      7.11 o 
  -2  -8  14        2.87        4.85      1.32 o 
  -2  -8  13      340.08      310.47     17.90 o 
  -2  -8  12      157.31      125.90      2.82 o 
  -2  -8  11       43.15       35.25      1.25 o 
  -2  -8  10        6.88        5.73      0.85 o 
  -2  -8   9       20.25       16.61      0.98 o 
  -2  -8   8       57.38       45.04      3.50 o 
  -2  -8   7        7.04        4.20      1.32 o 
  -2  -8   6       21.49       16.14      1.29 o 
  -2  -8   5       30.63       26.05      1.85 o 
  -2  -8   4       62.79       50.60      1.32 o 
  -2  -8   3       71.66       58.87      1.40 o 
  -2  -8   2       21.59       15.32      0.89 o 
  -2  -8   1       10.59        6.62      0.73 o 
  -2  -8   0        3.59        2.39      0.65 o 
  -2  -8  -1       17.70       16.02      0.89 o 
  -2  -8  -2        5.49        4.63      0.72 o 
  -2  -8  -3       13.65       12.56      0.85 o 
  -2  -8  -4      260.82      235.63      6.65 o 
  -2  -8  -5      136.63      122.23      7.86 o 
  -2  -8  -6        1.40        2.05      0.65 o 
  -2  -8  -7      272.33      291.82     38.59 o 
  -2  -8  -8       76.57       70.17      1.37 o 
  -2  -8  -9        4.32        3.82      0.63 o 
  -2  -8 -10        8.16        7.42      0.66 o 
  -2  -8 -11       25.57       24.99      0.84 o 
  -2  -8 -12       35.86       41.41      0.96 o 
  -2  -8 -13       36.23       41.07      0.94 o 
  -2  -8 -14       31.80       34.59      0.90 o 
  -2  -8 -15        0.07        0.03      0.46 o 
  -2  -8 -16        8.07        7.22      0.90 o 
  -2  -8 -17        0.39        1.04      0.37 o 
  -2  -9  22        2.36        3.37      0.53 o 
  -2  -9  21        5.15        5.03      0.78 o 
  -2  -9  20       19.14       18.31      0.67 o 
   2   9 -19        2.19        1.74      0.50 o 
  -2  -9  18        0.11        0.44      0.50 o 
  -2  -9  17        9.15       10.42      0.81 o 
  -2  -9  16        1.60        2.42      0.66 o 
  -2  -9  15       10.52       10.30      0.78 o 
  -2  -9  14        0.54        1.15      0.66 o 
  -2  -9  13      157.14      151.96      2.00 o 
  -2  -9  12        5.38        6.30      0.75 o 
  -2  -9  11        0.13        0.83      0.66 o 
  -2  -9  10        9.69        8.17      0.86 o 
  -2  -9   9        0.11        0.31      0.65 o 
  -2  -9   8        0.50        0.94      0.63 o 
  -2  -9   7       52.78       44.88      1.27 o 
  -2  -9   6       22.14       18.79      0.94 o 
  -2  -9   5        1.53        1.19      0.69 o 
  -2  -9   4       42.26       33.73      1.11 o 
  -2  -9   3       26.37       21.88      0.96 o 
  -2  -9   2       35.71       28.55      1.04 o 
  -2  -9   1        0.17        0.78      0.59 o 
  -2  -9   0       91.54       78.02      1.50 o 
  -2  -9  -1       23.12       20.74      1.00 o 
  -2  -9  -2       11.04       12.22      1.23 o 
  -2  -9  -3       16.68       20.93      1.25 o 
  -2  -9  -4        8.34        5.06      0.65 o 
  -2  -9  -5        0.03       -0.28      0.55 o 
  -2  -9  -6        0.06        0.17      0.71 o 
  -2  -9  -7        4.77        6.67      0.63 o 
  -2  -9  -8        0.01       -0.33      0.49 o 
  -2  -9  -9       14.14       12.30      0.64 o 
  -2  -9 -10        2.06        3.48      0.48 o 
  -2  -9 -11        9.64        8.56      0.49 o 
  -2  -9 -12        0.77        0.92      0.48 o 
  -2  -9 -13        4.04        3.20      0.50 o 
  -2  -9 -14        0.46        0.46      0.40 o 
  -2 -10  18        1.99        2.96      0.51 o 
  -2 -10  17       53.87       66.90      1.04 o 
  -2 -10  16        0.21        1.02      0.45 o 
  -2 -10  15        4.21        4.12      0.56 o 
  -2 -10  14        8.00        7.80      1.13 o 
  -2 -10  13       12.94       12.34      0.71 o 
  -2 -10  12        0.40        0.63      0.84 o 
  -2 -10  11        9.29        7.92      0.68 o 
  -2 -10  10       36.84       37.99      1.05 o 
  -2 -10   9        0.32        1.22      0.61 o 
  -2 -10   8       28.79       26.30      0.95 o 
  -2 -10   7      103.76       94.75      1.55 o 
  -2 -10   6        2.43        3.00      0.61 o 
  -2 -10   5        0.26       -0.05      0.56 o 
  -2 -10   4        3.56        4.82      0.65 o 
  -2 -10   3       21.26       21.50      0.87 o 
  -2 -10   2       10.68       10.65      0.70 o 
  -2 -10   1        3.64        5.49      0.62 o 
  -2 -10   0        7.32        8.15      0.64 o 
  -2 -10  -1        7.29        5.61      0.60 o 
  -2 -10  -2       28.73       22.07      0.78 o 
  -2 -10  -3       30.32       30.94      1.99 o 
  -2 -10  -4        2.26        2.67      0.49 o 
  -2 -10  -5       10.18       12.03      0.58 o 
  -2 -10  -6       15.93       17.88      0.63 o 
  -2 -10  -7       19.60       18.09      0.58 o 
  -2 -10  -8       26.03       25.74      2.46 o 
  -2 -10  -9       80.06       82.55      1.08 o 
  -2 -10 -10        9.27       11.76      0.51 o 
  -2 -10 -11        2.54        3.26      0.36 o 
  -2 -11  12      129.37      144.51      1.22 o 
  -2 -11  11       90.48       85.81      1.05 o 
  -2 -11  10       42.68       46.15      0.86 o 
  -2 -11   9       52.27       57.90      0.97 o 
  -2 -11   8       74.96       85.24      1.16 o 
  -2 -11   7        0.08        0.43      0.44 o 
  -2 -11   6        3.76        4.26      0.53 o 
  -2 -11   5       89.42       81.43      2.69 o 
  -2 -11   4       78.67       77.75      1.32 o 
  -2 -11   3        0.30        1.49      0.50 o 
  -2 -11   2      187.25      204.92      3.88 o 
  -2 -11   1      174.20      178.20      1.68 o 
  -2 -11   0       19.18       21.28      0.71 o 
  -2 -11  -1       27.27       26.67      0.61 o 
  -2 -11  -2        6.23        6.99      0.43 o 
  -2 -11  -3        0.02        0.52      0.30 o 
  -3  11   5        0.78       -0.10      0.39 o 
  -3  11   4        0.03       -0.43      0.43 o 
  -3  11   3        0.50        0.91      0.46 o 
  -3  11   2        4.82        7.63      0.55 o 
  -3  11   1        0.21       -0.33      0.43 o 
  -3  11   0        8.67       11.17      0.57 o 
  -3  11  -1        6.97        8.55      0.51 o 
   3 -11   2       31.41       42.20      0.67 o 
   3 -11   3       10.14       16.16      0.53 o 
   3 -11   4        0.26        1.01      0.40 o 
   3 -11   5        9.83        9.62      0.50 o 
   3 -11   6       12.91       13.52      0.54 o 
   3 -11   7       16.01       16.54      0.57 o 
   3 -11   8        5.59        5.51      0.45 o 
   3 -11   9        1.00        0.35      0.39 o 
  -3  10  11        4.11        4.43      0.52 o 
  -3  10  10        0.00        0.17      0.54 o 
  -3  10   9        3.63        4.45      0.63 o 
  -3  10   8        1.90        2.27      0.65 o 
  -3  10   7        3.59        4.94      0.70 o 
  -3  10   6        3.34        3.72      0.69 o 
  -3  10   5        3.10        3.04      0.72 o 
  -3  10   4        5.58        6.83      0.78 o 
  -3  10   3        0.64        0.55      0.68 o 
  -3  10   2        0.21        0.17      0.64 o 
  -3  10   1        8.84       11.98      1.02 o 
  -3  10   0      124.74      137.62      1.66 o 
  -3  10  -1      131.73      154.84      1.75 o 
  -3  10  -2       12.95       14.91      0.78 o 
  -3  10  -3      174.33      198.11     16.88 o 
  -3  10  -4       36.20       41.24      2.99 o 
  -3  10  -5        3.38        4.49      0.65 o 
  -3  10  -6       29.80       34.89      0.96 o 
  -3  10  -7        1.04        3.27      0.63 o 
  -3  10  -8       13.60       19.73      0.79 o 
  -3  10  -9        0.40        1.26      0.61 o 
  -3  10 -10       18.89       16.80      0.75 o 
  -3  10 -11        0.47        0.31      0.55 o 
   3 -10  12       11.65       10.79      0.64 o 
   3 -10  13        5.47        5.47      0.56 o 
   3 -10  14        0.03        0.67      0.47 o 
   3 -10  15        1.60        1.45      0.43 o 
   3  -9 -15       11.32       11.94      0.47 o 
   3  -9 -14        6.35        7.01      0.56 o 
  -3   9  13        3.22        3.67      0.55 o 
   3  -9 -12        2.33        2.36      0.59 o 
  -3   9  11       16.10       19.65      0.98 o 
   3  -9 -10        3.15        2.68      0.61 o 
   3  -9  -9       15.95       16.54      1.08 o 
  -3   9   8        2.27        1.53      0.61 o 
   3  -9  -7        9.65        9.00      0.83 o 
  -3   9   6        0.10        0.63      0.91 o 
  -3   9   5        0.69        1.40      0.69 o 
  -3   9   4       17.10       17.12      0.96 o 
  -3   9   3        5.14        5.09      0.75 o 
  -3   9   2        4.93        5.57      0.81 o 
  -3   9   1       71.03       71.30      1.45 o 
  -3   9   0       43.38       38.74      1.17 o 
  -3   9  -1       23.88       26.12      1.02 o 
  -3   9  -2       92.63       96.19      1.64 o 
  -3   9  -3      236.37      248.00     13.66 o 
  -3   9  -4       35.60       34.13      1.09 o 
  -3   9  -5       55.02       54.07      5.24 o 
  -3   9  -6        5.57        5.80      0.75 o 
  -3   9  -7        1.17        0.91      0.67 o 
  -3   9  -8        0.12        0.46      0.66 o 
  -3   9  -9       53.71       56.79      1.24 o 
  -3   9 -10       51.58       50.12      1.19 o 
  -3   9 -11        1.38        0.89      0.67 o 
  -3   9 -12        4.49        5.95      0.73 o 
  -3   9 -13       29.89       32.49      0.97 o 
  -3   9 -14       11.55       13.71      0.76 o 
   3  -9  15        0.11        1.61      0.57 o 
   3  -9  16       13.43       12.80      0.67 o 
   3  -9  17        0.47        0.48      0.49 o 
   3  -9  18        0.08        0.14      0.41 o 
  -3   8  19        0.01        0.03      0.38 o 
  -3   8  18        8.21        9.38      1.16 o 
  -3   8  17       70.65       76.59      1.12 o 
   3  -8 -16       13.45       14.64      0.69 o 
  -3   8  15        0.16        0.64      0.57 o 
  -3   8  14       34.21       32.18      0.97 o 
  -3   8  13        0.67        1.25      0.64 o 
   3  -8 -12       44.57       50.68      1.23 o 
  -3   8  11      252.35      269.49      7.50 o 
  -3   8  10       59.19       58.53      7.36 o 
   3  -8  -9       20.49       19.61      2.43 o 
  -3   8   8        7.29        6.40      0.94 o 
  -3   8   7       16.54       16.16      1.13 o 
   3  -8  -6        9.67       10.46      1.04 o 
  -3   8   5      313.23      322.70     24.73 o 
  -3   8   4       94.73       93.24      5.06 o 
  -3   8   3       26.45       29.06      2.44 o 
  -3   8   2       21.34       22.91      0.97 o 
  -3   8   1       84.11       88.91      1.50 o 
  -3   8   0       20.29       20.29      1.73 o 
  -3   8  -1        0.20        0.58      0.68 o 
  -3   8  -2      124.21      108.52      1.77 o 
  -3   8  -3        0.21        0.84      1.20 o 
  -3   8  -4       13.78       16.54      0.93 o 
  -3   8  -5       31.27       34.76      4.62 o 
  -3   8  -6       54.27       48.27      6.61 o 
  -3   8  -7        4.72        5.28      0.84 o 
  -3   8  -8       32.20       32.63      1.14 o 
  -3   8  -9       16.14       13.16      0.89 o 
  -3   8 -10        3.21        3.51      0.74 o 
  -3   8 -11       14.80       12.03      0.90 o 
  -3   8 -12      106.62      109.63      1.67 o 
  -3   8 -13       19.51       15.01      0.88 o 
  -3   8 -14        0.03        0.61      0.68 o 
  -3   8 -15        6.11        8.92      0.78 o 
  -3   8 -16        0.88        0.75      0.63 o 
   3  -8  17        2.91        4.13      0.62 o 
   3  -8  18       95.23       92.94      1.21 o 
  -3   8 -19        3.78        5.10      0.55 o 
  -3   8 -20       20.99       16.61      0.56 o 
   3  -7 -22        1.73        1.69      0.35 o 
   3  -7 -21       19.38       21.09      0.64 o 
   3  -7 -20        0.49        0.71      0.50 o 
  -3   7  19        0.19        1.07      0.55 o 
   3  -7 -18       20.61       21.68      0.84 o 
  -3   7  17       15.07       14.80      0.80 o 
  -3   7  16       35.69       34.48      1.04 o 
  -3   7  15       23.21       21.05      1.21 o 
   3  -7 -14        1.14        1.32      0.71 o 
   3  -7 -13        3.00        2.33      0.71 o 
  -3   7  12        0.65        1.08      0.72 o 
   3  -7 -11       34.46       32.28      3.14 o 
   3  -7 -10       10.78       12.08      2.14 o 
  -3   7   9       40.87       40.69      6.84 o 
   3  -7  -8       12.29       11.34      1.76 o 
  -3   7   7        6.64        5.02      1.12 o 
  -3   7   6       20.55       19.66      3.03 o 
  -3   7   5        2.08       -0.34      0.79 o 
  -3   7   4       25.80       25.05      1.16 o 
  -3   7   3        1.71        1.32      0.71 o 
  -3   7   2      184.02      192.82      5.18 o 
  -3   7   1       46.12       55.76      1.78 o 
   3  -7   0      152.35      164.01      3.04 o 
   3  -7   1        0.04        2.50      2.61 o 
   3  -7   2       66.28       68.00      3.12 o 
  -3   7  -3       21.24       17.68      1.64 o 
  -3   7  -4      307.76      279.92      4.62 o 
  -3   7  -5      134.70      123.01      4.49 o 
  -3   7  -6        3.05        2.95      0.72 o 
  -3   7  -7       32.57       29.94      1.05 o 
  -3   7  -8       49.60       45.99      1.25 o 
  -3   7  -9       51.83       56.10      1.32 o 
  -3   7 -10      157.37      164.47      2.05 o 
  -3   7 -11      235.80      187.71      2.17 o 
  -3   7 -12       59.58       58.99      1.34 o 
  -3   7 -13        0.55        0.22      0.71 o 
  -3   7 -14       13.38       11.60      1.01 o 
  -3   7 -15       10.27       10.09      0.84 o 
  -3   7 -16        0.78        0.55      0.68 o 
  -3   7 -17        0.40        0.50      0.64 o 
   3  -7  18        0.14        0.11      0.59 o 
  -3   7 -19        0.17        0.28      0.60 o 
  -3   7 -20       27.90       36.03      1.87 o 
  -3   7 -21        8.95       11.39      0.68 o 
  -3   7 -22        2.44        5.08      0.54 o 
  -3   7 -23       12.04       10.07      0.51 o 
   3  -6 -24        1.26        0.89      0.35 o 
  -3   6  23        0.17        0.80      0.44 o 
  -3   6  22        4.37        5.74      0.58 o 
   3  -6 -21        0.79        0.19      0.56 o 
  -3   6  20       10.61        9.56      0.71 o 
  -3   6  19       10.19        9.51      0.75 o 
  -3   6  18       16.98       15.09      0.86 o 
   3  -6 -17       15.86       14.73      0.87 o 
   3  -6 -16       31.61       32.35      1.08 o 
   3  -6 -15        7.97        8.18      0.85 o 
  -3   6  14        0.42        0.58      0.67 o 
   3  -6 -13        1.95        3.13      0.73 o 
  -3   6  12       61.04       58.44      5.91 o 
   3  -6 -11       72.13       69.96      7.31 o 
   3  -6 -10      182.66      182.44     19.67 o 
  -3   6   9      122.69      118.77     10.73 o 
  -3   6   8       29.57       30.03      1.18 o 
  -3   6   7       95.55       99.44      2.19 o 
  -3   6   6      102.12       96.68      1.47 o 
  -3   6   5       36.37       41.55      1.26 o 
  -3   6   4        8.00        6.98      1.01 o 
   3  -6  -3       11.70       16.91      1.05 o 
   3  -6  -2       77.27       86.22      1.70 o 
  -3   6   1       40.91       36.85      2.38 o 
  -3   6   0       51.55       48.55      1.37 o 
   3  -6   1        1.31        1.89      0.84 o 
   3  -6   2        2.34        2.22      1.05 o 
  -3   6  -3       39.11       30.58      2.35 o 
   3  -6   4      300.44      349.80      3.69 o 
  -3   6  -5        9.67        7.70      0.82 o 
  -3   6  -6        0.06        0.38      0.88 o 
   3  -6   7       91.00       97.24      4.87 o 
   3  -6   8        8.70        6.28      0.99 o 
  -3   6  -9        1.71        3.61      1.01 o 
  -3   6 -10      287.91      309.24      2.62 o 
  -3   6 -11      195.45      195.27      2.14 o 
  -3   6 -12        0.02        0.49      1.18 o 
  -3   6 -13        3.35        3.29      1.11 o 
  -3   6 -14       63.06       66.93      2.53 o 
  -3   6 -15        0.35        0.90      0.72 o 
  -3   6 -16        3.23        2.87      0.73 o 
  -3   6 -17       48.12       46.29      3.98 o 
  -3   6 -18        5.54        6.73      0.75 o 
  -3   6 -19        3.73        3.04      0.73 o 
  -3   6 -20        6.75        5.31      0.71 o 
  -3   6 -21        0.02       -0.43      0.57 o 
  -3   6 -22        0.02        0.06      0.57 o 
  -3   6 -23       20.07       20.61      0.80 o 
  -3   6 -24       59.97       72.48      1.14 o 
  -3   6 -25        1.35        1.61      0.41 o 
   3  -5 -26       24.31       26.87      0.59 o 
   3  -5 -25        0.12        0.11      0.39 o 
  -3   5  24        1.11        0.60      0.80 o 
  -3   5  23        1.09        0.99      0.55 o 
   3  -5 -22        0.04        0.07      0.57 o 
   3  -5 -21        5.73        4.54      0.68 o 
  -3   5  20       17.02       16.28      0.89 o 
  -3   5  19       12.15        9.46      0.80 o 
   3  -5 -18        0.26        0.27      0.66 o 
  -3   5  17       37.94       35.03      3.43 o 
  -3   5  16        0.31       -0.02      0.65 o 
  -3   5  15        1.27        1.83      0.70 o 
   3  -5 -14        5.11        3.79      0.67 o 
   3  -5 -13       45.14       46.72      1.23 o 
  -3   5  12        0.68        0.89      0.82 o 
   3  -5 -11       19.22       22.85      1.66 o 
   3  -5 -10      777.87      843.64      5.60 o 
  -3   5   9       69.67       73.52      3.14 o 
  -3   5   8       69.92       79.04      3.06 o 
  -3   5   7      101.78      111.89      3.50 o 
  -3   5   6       64.02       67.79      2.74 o 
  -3   5   5       76.25       81.15      7.52 o 
  -3   5   4       81.14       91.84      8.63 o 
  -3   5   3        3.66        5.57      1.98 o 
   3  -5  -2       17.07       18.22      1.44 o 
   3  -5  -1        5.52        7.21      1.21 o 
  -3   5   0       96.64      114.84      5.23 o 
   3  -5   1        2.88        3.52      1.17 o 
  -3   5  -2       28.01       29.83      1.93 o 
   3  -5   3        0.86        2.57      1.24 o 
   3  -5   4        3.54        4.54      1.21 o 
   3  -5   5        8.81        9.73      1.33 o 
   3  -5   6        7.13        3.51      1.33 o 
   3  -5   7       11.36       13.72      1.50 o 
   3  -5   8        3.91       -0.20      1.44 o 
   3  -5   9      113.83      150.46     16.06 o 
   3  -5  10      825.87      792.86     21.11 o 
  -3   5 -11        6.41        8.39      0.84 o 
  -3   5 -12       80.62       71.03      2.09 o 
  -3   5 -13      158.75      153.65     13.53 o 
  -3   5 -14        1.97        1.90      0.73 o 
  -3   5 -15        0.20        0.59      0.69 o 
  -3   5 -16       52.22       56.00      1.62 o 
  -3   5 -17        5.07        5.51      0.81 o 
  -3   5 -18        0.07        0.39      0.66 o 
  -3   5 -19        2.08        0.61      0.71 o 
  -3   5 -20        7.28        7.49      0.81 o 
  -3   5 -21        5.67        5.76      0.80 o 
  -3   5 -22        0.06       -0.13      0.64 o 
  -3   5 -23        0.22       -0.60      0.60 o 
  -3   5 -24        6.81        4.56      0.59 o 
  -3   5 -25        0.56        1.76      0.48 o 
  -3   5 -26        0.22        0.14      0.39 o 
   3  -4 -27       25.77       29.14      0.65 o 
   3  -4 -26        0.01        0.06      0.42 o 
   3  -4 -25        2.29        2.27      0.69 o 
   3  -4 -24       19.22       19.45      0.79 o 
   3  -4 -23       12.53       11.82      0.76 o 
   3  -4 -22       10.31       10.35      0.81 o 
   3  -4 -21       55.47       55.98      2.34 o 
  -3   4  20       30.27       28.11      3.53 o 
   3  -4 -19        0.58        0.65      0.62 o 
   3  -4 -18        2.70        1.75      0.67 o 
   3  -4 -17        0.36        0.09      0.59 o 
   3  -4 -16       23.90       23.00      0.99 o 
   3  -4 -15       25.85       26.17      1.01 o 
  -3   4  14       97.38      112.40      9.45 o 
   3  -4 -13        1.59        2.15      1.55 o 
   3  -4 -12        0.25        1.66      0.81 o 
  -3   4  11      521.40      567.39      8.04 o 
  -3   4  10      153.75      159.22      4.23 o 
  -3   4   9       27.62       23.69      1.89 o 
  -3   4   8       66.38       67.95      2.81 o 
  -3   4   7      216.91      223.40      4.51 o 
  -3   4   6        5.99        7.07      1.27 o 
  -3   4   5      291.22      322.27     36.12 o 
   3  -4  -4      607.17      694.51     59.65 o 
  -3   4   3       87.44      104.15      8.15 o 
  -3   4   2      247.96      282.03     17.26 o 
  -3   4   1      325.72      415.56     20.22 o 
   3  -4   0      342.77      358.71     11.03 o 
  -3   4  -1        0.39        1.23      0.97 o 
  -3   4  -2       37.54       46.04      1.85 o 
   3  -4   3       74.92       89.04      2.40 o 
  -3   4  -4       17.43       16.11      1.35 o 
   3  -4   5       48.93       40.84      1.77 o 
  -3   4  -6      443.30      435.24     24.59 o 
   3  -4   7      206.12      217.39     15.56 o 
   3  -4   8       10.43        8.19      1.41 o 
   3  -4   9      688.73      685.85      7.43 o 
   3  -4  10      166.04      168.52      3.96 o 
   3  -4  11      230.91      228.75      4.66 o 
  -3   4 -12      374.91      320.51     22.61 o 
   3  -4  13       79.11       66.62      2.96 o 
   3  -4  14        0.15       -0.33      2.20 o 
  -3   4 -15       16.76       15.83      0.99 o 
  -3   4 -16      233.35      260.19      3.14 o 
  -3   4 -17        0.06        0.06      0.75 o 
  -3   4 -18       26.52       25.97      2.77 o 
  -3   4 -19        9.27       10.12      1.44 o 
  -3   4 -20        0.62       -0.11      0.68 o 
  -3   4 -21        2.05        1.26      0.66 o 
  -3   4 -22       18.10       19.61      0.97 o 
  -3   4 -23        1.46       -0.15      0.60 o 
  -3   4 -24        2.17        0.94      0.61 o 
  -3   4 -25        7.81        8.19      0.66 o 
  -3   4 -26        0.76        1.09      0.45 o 
  -3   4 -27        3.60        5.14      0.43 o 
   3  -3 -28        0.25        0.57      0.40 o 
   3  -3 -27        2.34        2.34      0.49 o 
   3  -3 -26        0.15        0.10      0.49 o 
  -3   3  25        2.33        2.01      0.81 o 
  -3   3  24       15.67       15.38      0.89 o 
  -3   3  23        1.02        1.89      0.71 o 
   3  -3 -22       35.26       27.63      1.06 o 
   3  -3 -21       13.60       10.95      0.83 o 
   3  -3 -20        0.13       -0.48      0.67 o 
   3  -3 -19        7.04        4.78      0.71 o 
   3  -3 -18       15.50       15.70      0.89 o 
   3  -3 -17        0.03       -0.57      0.91 o 
  -3   3  16        0.31        0.47      0.84 o 
  -3   3  15        2.37        1.76      0.67 o 
  -3   3  14       17.16       20.82      1.28 o 
  -3   3  13       35.49       30.87      2.45 o 
  -3   3  12        0.52        0.19      1.31 o 
  -3   3  11       47.88       53.99      2.66 o 
  -3   3  10        1.97        1.19      1.35 o 
  -3   3   9       73.59       64.98      2.68 o 
  -3   3   8        3.07        5.34      1.26 o 
  -3   3   7      508.22      508.59      6.36 o 
  -3   3   6      747.42      740.85      7.44 o 
  -3   3   5      311.83      315.12      4.83 o 
  -3   3   4      345.24      389.37      5.27 o 
  -3   3   3      908.11     1084.66     84.26 o 
  -3   3   2      334.71      450.40     35.57 o 
  -3   3   1      512.01      633.53     44.75 o 
   3  -3   0       38.25       40.95      2.38 o 
  -3   3  -1      851.69     1085.91     50.51 o 
   3  -3   2       49.71       46.19      5.18 o 
   3  -3   3      110.05      125.90      6.06 o 
   3  -3   4        0.01       -0.11      0.85 o 
   3  -3   5      226.81      281.21     15.18 o 
  -3   3  -6      116.61      119.87      5.09 o 
  -3   3  -7       98.19      119.93      2.69 o 
   3  -3   8       48.88       48.30      2.71 o 
   3  -3   9        4.02        2.48      1.28 o 
   3  -3  10       42.30       37.64      2.09 o 
   3  -3  11      900.46      885.03      8.75 o 
   3  -3  12      113.50      100.64      3.32 o 
   3  -3  13      458.48      428.30      4.63 o 
   3  -3  14      200.08      215.44      2.49 o 
  -3   3 -15        0.13        0.86      0.82 o 
  -3   3 -16      103.28       94.94      1.74 o 
  -3   3 -17       28.86       23.83      1.17 o 
  -3   3 -18       41.96       37.54      3.36 o 
  -3   3 -19       17.95       19.48      1.92 o 
  -3   3 -20        2.65        2.41      0.73 o 
  -3   3 -21        9.34        7.89      0.80 o 
  -3   3 -22       22.33       22.71      1.03 o 
  -3   3 -23        9.00        9.06      0.76 o 
  -3   3 -24        1.47        2.29      0.64 o 
  -3   3 -25        1.03        0.65      0.57 o 
  -3   3 -26        0.05       -0.46      0.46 o 
  -3   3 -27        1.44        1.33      0.41 o 
   3  -2 -29        0.25        0.47      0.39 o 
   3  -2 -28       21.80       24.82      1.03 o 
   3  -2 -27       16.00       21.24      3.45 o 
   3  -2 -26        0.23        0.39      0.54 o 
   3  -2 -25        5.66        4.09      0.68 o 
   3  -2 -24        4.17        3.18      0.70 o 
   3  -2 -23       22.83       19.56      0.99 o 
   3  -2 -22       35.13       29.26      1.12 o 
   3  -2 -21       15.16       11.17      1.60 o 
  -3   2  20        7.25        4.42      0.81 o 
  -3   2  19       20.62       17.00      0.97 o 
   3  -2 -18        1.50        2.44      0.75 o 
   3  -2 -17        0.88        1.41      0.71 o 
  -3   2  16       13.94       15.72      1.06 o 
  -3   2  15        8.49        6.58      1.08 o 
  -3   2  14       10.76        9.64      1.58 o 
  -3   2  13       61.18       62.45      2.80 o 
  -3   2  12       61.50       61.75      2.67 o 
  -3   2  11       16.37       15.16      1.61 o 
  -3   2  10       11.45        9.59      1.38 o 
  -3   2   9       88.15       79.88      2.69 o 
  -3   2   8      198.18      210.70      4.04 o 
  -3   2   7      166.52      192.41      3.74 o 
  -3   2   6       38.03       48.49      2.04 o 
  -3   2   5       30.33       44.63      1.91 o 
  -3   2   4      228.35      219.57      3.80 o 
  -3   2   3      748.02      826.79      7.19 o 
  -3   2   2        0.45        1.79      1.14 o 
  -3   2   1       17.10       20.89      1.73 o 
  -3   2   0       12.60       13.69      1.22 o 
  -3   2  -1      201.15      209.88      3.49 o 
   3  -2   2      369.79      381.26      4.62 o 
  -3   2  -3      742.74      756.24     13.10 o 
  -3   2  -4       47.81       52.76      1.94 o 
  -3   2  -5       38.99       44.54      2.41 o 
   3  -2   6      242.98      255.59      4.11 o 
  -3   2  -7       39.75       33.51      1.68 o 
  -3   2  -8      508.89      561.00      5.84 o 
   3  -2   9       11.39       10.92      1.29 o 
  -3   2 -10       27.03       27.28      1.71 o 
  -3   2 -11      207.18      194.84      7.31 o 
   3  -2  12      255.01      231.84      9.23 o 
  -3   2 -13      227.52      196.01      4.32 o 
  -3   2 -14      284.97      267.71      3.63 o 
   3  -2  15        4.09        6.78      0.80 o 
   3  -2  16      349.40      329.43      5.91 o 
  -3   2 -17      981.18     1002.97     22.76 o 
  -3   2 -18      116.49      125.68      6.63 o 
  -3   2 -19        0.04        0.41      1.16 o 
  -3   2 -20       45.35       37.54      2.10 o 
  -3   2 -21       52.26       50.58      4.54 o 
  -3   2 -22        6.23        7.44      0.81 o 
  -3   2 -23        5.57        7.94      0.77 o 
  -3   2 -24       55.47       59.04      1.30 o 
  -3   2 -25        0.16        0.66      0.54 o 
  -3   2 -26        0.30        0.35      0.64 o 
  -3   2 -27        0.90       -0.08      0.41 o 
  -3   2 -28        3.46        3.30      0.35 o 
   3  -1 -30       20.08       19.64      0.55 o 
   3  -1 -29        0.38        1.54      0.54 o 
   3  -1 -28        7.86        7.56      0.63 o 
   3  -1 -27       20.34       22.08      0.86 o 
   3  -1 -26       14.58       16.59      0.85 o 
   3  -1 -25        0.32       -0.06      0.62 o 
   3  -1 -24        1.04        0.67      0.70 o 
  -3   1  23      225.38      223.67     11.01 o 
   3  -1 -22        3.76        4.51      0.93 o 
  -3   1  21        7.40        9.72      0.96 o 
  -3   1  20       87.88       92.16      6.88 o 
   3  -1 -19       45.44       44.09      4.60 o 
  -3   1  18       36.36       34.14      1.14 o 
  -3   1  17        1.61        0.29      1.26 o 
  -3   1  16        0.07       -0.19      0.97 o 
  -3   1  15        1.60        0.54      1.53 o 
  -3   1  14        8.27        9.90      1.56 o 
  -3   1  13      106.82      105.05      3.25 o 
  -3   1  12      117.49      111.81      3.23 o 
  -3   1  11      215.85      215.29      4.19 o 
  -3   1  10      119.26      130.61      3.21 o 
  -3   1   9       59.13       74.40      2.43 o 
  -3   1   8        0.20        0.89      0.92 o 
  -3   1   7      255.82      283.38     26.69 o 
  -3   1   6       54.32       71.37      7.02 o 
  -3   1   5       59.32       78.10      4.89 o 
  -3   1   4      263.73      289.62     11.21 o 
  -3   1   3      341.99      402.38     11.29 o 
  -3   1   2        1.29        1.27      0.98 o 
  -3   1   1      738.92      795.40     21.85 o 
  -3   1   0     1422.30     1352.13     38.92 o 
  -3   1  -1      368.69      353.86     12.85 o 
  -3   1  -2       84.81       88.10      3.42 o 
   3  -1   3      373.15      397.21      4.61 o 
  -3   1  -4        1.97        4.78      0.80 o 
  -3   1  -5       13.92       13.15      1.08 o 
  -3   1  -6        1.16        0.94      0.80 o 
  -3   1  -7       52.72       48.22      2.22 o 
  -3   1  -8      318.77      355.36     11.31 o 
  -3   1  -9      114.52      150.74      7.71 o 
  -3   1 -10       24.43       35.92      3.31 o 
  -3   1 -11       20.29       26.69      1.87 o 
  -3   1 -12       14.06       13.32      1.41 o 
  -3   1 -13       34.06       28.24      1.83 o 
  -3   1 -14        5.77        8.01      1.04 o 
  -3   1 -15       56.81       59.43      1.41 o 
  -3   1 -16      324.94      318.92      3.14 o 
  -3   1 -17      174.03      165.84      2.32 o 
  -3   1 -18      184.39      170.09      2.35 o 
  -3   1 -19        0.16        0.27      0.68 o 
  -3   1 -20       34.09       36.91      1.22 o 
  -3   1 -21       70.16       71.24      1.53 o 
  -3   1 -22      123.54      121.97      3.21 o 
  -3   1 -23       15.84       15.45      0.79 o 
  -3   1 -24       43.64       46.61      1.27 o 
  -3   1 -25        0.07        0.49      0.51 o 
  -3   1 -26       36.46       32.06      0.85 o 
  -3   1 -27        0.11        0.14      0.40 o 
  -3   1 -28        0.30        0.19      0.30 o 
   3   0 -30        1.11        1.25      0.39 o 
   3   0 -29       12.59       13.91      0.69 o 
   3   0 -28        0.04        1.06      0.56 o 
   3   0 -27       32.16       33.52      1.03 o 
   3   0 -26       27.33       29.20      1.04 o 
  -3   0  25       19.39       19.55      1.02 o 
   3   0 -24       10.43       12.29      0.97 o 
   3   0 -23        3.51        2.91      0.82 o 
   3   0 -22       17.20       16.24      1.91 o 
  -3   0  21       64.52       66.29      1.60 o 
  -3   0  20        3.00        2.92      1.00 o 
  -3   0  19       11.38        8.09      1.39 o 
  -3   0  18      141.54      130.60      2.48 o 
  -3   0  17        9.17        9.40      2.56 o 
  -3   0  16      105.10      107.46      3.35 o 
  -3   0  15      349.08      339.02     20.43 o 
  -3   0  14      168.72      192.32     10.41 o 
  -3   0  13      415.90      415.95     25.96 o 
  -3   0  12        9.51        8.52      3.66 o 
  -3   0  11      541.81      578.32     24.73 o 
  -3   0  10      114.86      105.39      2.91 o 
  -3   0   9        0.01        0.71      0.94 o 
  -3   0   8      447.38      492.44     10.84 o 
  -3   0   7       11.15        7.97      1.14 o 
  -3   0   6      787.52      836.94     16.83 o 
  -3   0   5     1428.59     1520.54      9.00 o 
  -3   0   4     2591.85     2789.81     62.98 o 
  -3   0   3      104.37      109.08      5.49 o 
  -3   0   2       44.79       41.26      1.68 o 
  -3   0   1     1578.06     1686.10      9.25 o 
  -3   0   0      772.59      747.07      7.67 o 
  -3   0  -1       76.86       85.46      2.31 o 
  -3   0  -2     3835.73     3995.99    117.20 o 
  -3   0  -3     1729.66     1890.05     33.37 o 
  -3   0  -4        1.34        7.81      1.00 o 
  -3   0  -5       78.76       55.30      1.84 o 
  -3   0  -6      168.18      168.52      5.32 o 
  -3   0  -7       19.76       25.05      1.44 o 
  -3   0  -8      301.45      329.35      4.55 o 
  -3   0  -9       38.90       53.84      2.07 o 
  -3   0 -10      605.12      663.37     18.88 o 
  -3   0 -11       36.45       46.38      2.03 o 
  -3   0 -12      267.59      287.05      4.85 o 
  -3   0 -13        2.37        3.80      1.26 o 
  -3   0 -14      102.70      109.66      3.32 o 
  -3   0 -15       12.25       10.01      0.80 o 
  -3   0 -16        6.58        4.44      0.81 o 
  -3   0 -17       56.12       57.60      1.70 o 
  -3   0 -18       85.88       79.98      2.75 o 
  -3   0 -19      294.89      287.07      5.70 o 
  -3   0 -20       27.67       25.40      3.27 o 
  -3   0 -21        3.54        4.43      0.71 o 
  -3   0 -22      204.22      202.33      4.83 o 
  -3   0 -23        0.55        0.43      0.54 o 
  -3   0 -24       28.49       27.85      1.58 o 
  -3   0 -25        3.73        4.16      0.53 o 
  -3   0 -26       11.48        9.89      0.58 o 
  -3   0 -27       13.27       14.02      0.54 o 
   3   1 -30        2.93        2.82      0.42 o 
   3   1 -29        0.18        0.46      0.50 o 
   3   1 -28       12.87       12.27      0.73 o 
   3   1 -27       21.74       23.80      0.93 o 
   3   1 -26       19.24       20.84      1.28 o 
  -3  -1  25       46.55       51.19      1.85 o 
  -3  -1  24        0.51        2.53      0.95 o 
  -3  -1  23        3.03        5.45      1.02 o 
  -3  -1  22       57.02       49.90      1.44 o 
  -3  -1  21        2.89        2.83      0.97 o 
  -3  -1  20       60.67       58.84      4.77 o 
  -3  -1  19        7.63        6.12      1.19 o 
  -3  -1  18      236.77      251.54      3.30 o 
  -3  -1  17        8.05        8.83      1.15 o 
  -3  -1  16        2.97        5.51      1.86 o 
  -3  -1  15       55.79       53.77      2.83 o 
  -3  -1  14       13.99       14.98      1.99 o 
  -3  -1  13        0.10        1.77      1.22 o 
  -3  -1  12      977.75     1045.74    119.60 o 
  -3  -1  11        7.08       15.21      1.48 o 
  -3  -1  10      983.25     1039.51     73.09 o 
  -3  -1   9      354.46      379.13      6.99 o 
  -3  -1   8       57.11       61.07      2.02 o 
  -3  -1   7      442.45      478.62      5.28 o 
  -3  -1   6      634.45      709.40      6.23 o 
  -3  -1   5        2.99        9.85      1.15 o 
  -3  -1   4      816.16      903.45     12.12 o 
  -3  -1   3       85.92       97.60      2.39 o 
  -3  -1   2      880.83      928.00     12.32 o 
  -3  -1   1        6.03        4.78      1.03 o 
  -3  -1   0      421.15      392.23      7.04 o 
  -3  -1  -1        0.39        0.93      0.87 o 
  -3  -1  -2        3.28        4.64      1.03 o 
  -3  -1  -3      171.40      159.17      3.12 o 
  -3  -1  -4       40.08       32.31      1.56 o 
  -3  -1  -5      253.84      343.84     13.30 o 
  -3  -1  -6        2.92        0.23      0.91 o 
  -3  -1  -7        6.69        9.20      3.55 o 
  -3  -1  -8       98.39      127.89      4.81 o 
  -3  -1  -9        1.29        3.18      1.68 o 
  -3  -1 -10        5.45        3.80      1.49 o 
  -3  -1 -11       73.83       88.29      4.86 o 
  -3  -1 -12        4.84        4.50      1.33 o 
  -3  -1 -13       24.23       20.61      3.13 o 
  -3  -1 -14       22.00       22.02      1.05 o 
  -3  -1 -15       24.83       21.67      1.06 o 
  -3  -1 -16        3.49        4.00      0.69 o 
  -3  -1 -17       21.12       26.94      1.01 o 
  -3  -1 -18        0.27        0.79      3.07 o 
  -3  -1 -19        8.72        5.93      0.73 o 
  -3  -1 -20       10.88       10.15      0.77 o 
  -3  -1 -21       80.72       69.84      1.43 o 
  -3  -1 -22       95.98       87.48      3.91 o 
  -3  -1 -23        3.00        2.99      0.58 o 
  -3  -1 -24        6.05        6.26      0.59 o 
  -3  -1 -25        7.21        5.98      0.54 o 
  -3  -1 -26        1.75        1.87      0.40 o 
  -3  -1 -27        1.97        1.59      0.33 o 
   3   2 -30        0.85        1.04      0.62 o 
   3   2 -29        2.10        2.67      0.51 o 
   3   2 -28       20.60       19.63      0.80 o 
   3   2 -27        1.82        1.64      0.66 o 
   3   2 -26       16.09       14.99      0.94 o 
  -3  -2  25        9.02        8.87      1.65 o 
  -3  -2  24        1.58        3.10      0.87 o 
  -3  -2  23        0.85        4.09      0.95 o 
  -3  -2  22      234.75      238.08     12.58 o 
  -3  -2  21        9.96        9.26      1.27 o 
  -3  -2  20       54.81       55.77      3.69 o 
  -3  -2  19      139.03      126.63      6.25 o 
  -3  -2  18        0.99        2.18      0.93 o 
  -3  -2  17       11.84       11.57      1.28 o 
  -3  -2  16       11.80       10.13      2.07 o 
  -3  -2  15       77.79       71.14      3.29 o 
  -3  -2  14        0.11        1.00      1.53 o 
  -3  -2  13      119.16       96.00      3.39 o 
  -3  -2  12      770.89      636.80      8.02 o 
  -3  -2  11       16.88       18.35      1.67 o 
  -3  -2  10        5.72        6.79      1.68 o 
  -3  -2   9       24.42       41.52      2.56 o 
  -3  -2   8       16.96       27.11      1.38 o 
  -3  -2   7      277.47      332.05     10.93 o 
  -3  -2   6      432.54      389.95      4.42 o 
  -3  -2   5       55.19       70.72      2.27 o 
  -3  -2   4       30.40       28.62      2.94 o 
  -3  -2   3      108.71       93.29      2.20 o 
  -3  -2   2      165.43      156.91      4.93 o 
  -3  -2   1       84.16       98.90      5.76 o 
  -3  -2   0      112.10      123.08      2.53 o 
  -3  -2  -1      811.88      888.70      6.52 o 
  -3  -2  -2        6.98        6.95      1.30 o 
  -3  -2  -3      120.92      140.04      6.05 o 
  -3  -2  -4       67.60       62.22      2.31 o 
  -3  -2  -5        0.30       -0.50      0.86 o 
  -3  -2  -6       68.90       79.24      2.31 o 
  -3  -2  -7      437.41      448.58     14.68 o 
  -3  -2  -8      531.68      532.67     16.68 o 
  -3  -2  -9      129.95      133.17      3.35 o 
  -3  -2 -10        2.41        5.64      2.38 o 
  -3  -2 -11      175.78      184.58      5.50 o 
  -3  -2 -12        2.00        0.64      0.82 o 
  -3  -2 -13       16.43       17.96      1.17 o 
  -3  -2 -14      261.99      263.85      5.25 o 
  -3  -2 -15       80.43       74.69      1.71 o 
  -3  -2 -16        1.91        2.81      0.65 o 
  -3  -2 -17       16.94       22.03      1.18 o 
  -3  -2 -18       10.04        9.08      0.77 o 
  -3  -2 -19        3.89        3.05      0.72 o 
  -3  -2 -20        0.57        0.71      0.57 o 
  -3  -2 -21       35.12       32.68      1.02 o 
  -3  -2 -22        2.86        1.49      0.89 o 
  -3  -2 -23        5.62        5.07      0.58 o 
  -3  -2 -24       11.06       11.86      1.30 o 
  -3  -2 -25        0.85        1.11      0.41 o 
  -3  -2 -26        0.28        0.09      0.32 o 
   3   3 -30        1.10        0.25      0.56 o 
   3   3 -29        7.19        5.96      0.60 o 
   3   3 -28        0.57        0.40      0.52 o 
   3   3 -27        2.49        1.51      0.54 o 
   3   3 -26        4.31        6.80      0.65 o 
  -3  -3  25        7.85        7.63      0.86 o 
  -3  -3  24        9.61       10.61      0.95 o 
  -3  -3  23        7.28        7.16      0.96 o 
  -3  -3  22        2.83        2.52      1.69 o 
  -3  -3  21        0.44       -0.97      1.53 o 
  -3  -3  20       82.46       71.88      5.12 o 
  -3  -3  19       25.90       21.60      1.17 o 
  -3  -3  18        7.52       10.13      1.25 o 
  -3  -3  17        8.75       10.53      2.06 o 
  -3  -3  16       46.67       40.59      3.60 o 
  -3  -3  15      205.29      189.17      4.32 o 
  -3  -3  14      166.26      139.95      4.26 o 
  -3  -3  13       69.67       60.10      2.97 o 
  -3  -3  12       10.23        6.28      1.60 o 
  -3  -3  11       59.96       49.29      2.62 o 
  -3  -3  10      159.06      131.91      3.75 o 
  -3  -3   9       84.51       81.15     16.62 o 
  -3  -3   8       10.80        8.05      1.32 o 
  -3  -3   7        9.80       12.46      1.46 o 
  -3  -3   6        4.14        7.44      1.82 o 
  -3  -3   5        0.49        0.29      0.79 o 
  -3  -3   4       44.63       46.02      1.60 o 
  -3  -3   3        1.89        2.45      1.30 o 
  -3  -3   2        3.25        3.24      0.99 o 
  -3  -3   1       68.24       75.33      7.36 o 
  -3  -3   0      214.76      195.51      3.15 o 
  -3  -3  -1       24.56       28.12      1.47 o 
  -3  -3  -2        4.04        6.58      1.05 o 
  -3  -3  -3      116.45      140.02      2.90 o 
  -3  -3  -4       75.15       77.12      2.30 o 
  -3  -3  -5        9.05       12.45      1.27 o 
  -3  -3  -6       24.20       27.04      1.67 o 
  -3  -3  -7        7.02        8.94      1.28 o 
  -3  -3  -8       60.20       59.71      2.37 o 
  -3  -3  -9       39.74       36.74      2.10 o 
  -3  -3 -10        6.90        6.89      2.93 o 
  -3  -3 -11       18.04       20.54      1.06 o 
  -3  -3 -12       21.44       16.97      0.95 o 
  -3  -3 -13       12.32       13.63      1.03 o 
  -3  -3 -14       28.99       25.35      1.00 o 
  -3  -3 -15        4.56        5.54      0.73 o 
  -3  -3 -16       61.17       62.88      1.40 o 
  -3  -3 -17       44.64       46.43      1.23 o 
  -3  -3 -18       15.73       15.95      0.84 o 
  -3  -3 -19        3.05        1.88      0.63 o 
  -3  -3 -20       21.92       22.20      0.92 o 
  -3  -3 -21        4.18        4.24      0.59 o 
  -3  -3 -22        7.89        8.85      0.63 o 
  -3  -3 -23        5.14        4.66      0.53 o 
  -3  -3 -24        1.47        2.19      0.43 o 
  -3  -3 -25        0.76        0.70      0.37 o 
   3   4 -29        0.07       -0.07      0.39 o 
   3   4 -28        0.02       -0.05      0.40 o 
  -3  -4  27        0.01        0.62      0.48 o 
  -3  -4  26        3.74        4.30      0.59 o 
  -3  -4  25        1.02        0.06      0.72 o 
  -3  -4  24       36.42       42.20      1.23 o 
  -3  -4  23       21.77       21.55      1.61 o 
  -3  -4  22        7.49        9.32      0.95 o 
  -3  -4  21      149.93      161.91      3.87 o 
  -3  -4  20        0.07        0.10      1.47 o 
  -3  -4  19       71.03       66.96      1.69 o 
  -3  -4  18       10.80       10.10      1.03 o 
  -3  -4  17       62.68       58.55      1.58 o 
  -3  -4  16       15.51       11.97      1.76 o 
  -3  -4  15       11.74       11.18      2.05 o 
  -3  -4  14      105.47      102.20      2.43 o 
  -3  -4  13       85.43       75.81      2.14 o 
  -3  -4  12       40.86       34.27      2.49 o 
  -3  -4  11       30.81       26.26      2.24 o 
  -3  -4  10       90.65       78.61      3.11 o 
  -3  -4   9        2.96        3.60      1.62 o 
  -3  -4   8      105.03      104.14      3.26 o 
  -3  -4   7       13.26       15.44      1.55 o 
  -3  -4   6       98.33       89.26      2.77 o 
  -3  -4   5       10.79        6.75      1.33 o 
  -3  -4   4     1241.89     1328.34    142.37 o 
  -3  -4   3        6.73       15.75      2.87 o 
  -3  -4   2       95.99       86.66      2.78 o 
  -3  -4   1      577.66      575.03      6.58 o 
  -3  -4   0      438.04      397.43     23.30 o 
  -3  -4  -1      185.81      178.88     10.79 o 
  -3  -4  -2        4.58        4.75      1.79 o 
  -3  -4  -3      108.76       90.33      2.67 o 
  -3  -4  -4       68.41       69.01      2.41 o 
  -3  -4  -5       17.46       13.24      1.42 o 
  -3  -4  -6     1153.76     1122.61     33.49 o 
  -3  -4  -7        1.13        1.05      1.28 o 
  -3  -4  -8        3.60        5.54      0.86 o 
  -3  -4  -9       28.24       26.58      1.20 o 
  -3  -4 -10       35.53       27.15      1.39 o 
  -3  -4 -11       25.95       24.24      1.21 o 
  -3  -4 -12        8.41        8.18      0.80 o 
  -3  -4 -13       66.43       61.18      1.58 o 
  -3  -4 -14        6.30        7.56      0.76 o 
  -3  -4 -15       94.70       88.42      1.72 o 
  -3  -4 -16       63.63       69.01      1.45 o 
  -3  -4 -17        1.69        1.12      0.61 o 
  -3  -4 -18        2.73        2.81      0.73 o 
  -3  -4 -19       65.90       67.65      1.92 o 
  -3  -4 -20        0.13        0.33      0.52 o 
  -3  -4 -21        0.03        0.50      0.59 o 
  -3  -4 -22       24.95       19.79      0.76 o 
  -3  -4 -23        5.19        4.47      0.50 o 
  -3  -4 -24        2.71        2.96      0.40 o 
   3   5 -28        7.58        8.84      0.79 o 
   3   5 -27        2.63        2.07      0.43 o 
   3   5 -26        0.23        0.25      0.44 o 
   3   5 -25       14.43       15.05      1.04 o 
  -3  -5  24       70.28       57.49      1.26 o 
  -3  -5  23        2.14        1.97      0.77 o 
  -3  -5  22       21.02       19.08      1.03 o 
  -3  -5  21        4.74        2.49      0.82 o 
  -3  -5  20        0.28       -0.26      0.84 o 
  -3  -5  19        0.11        0.65      0.90 o 
  -3  -5  18       63.15       56.17      1.59 o 
  -3  -5  17       36.43       34.47      1.34 o 
  -3  -5  16       14.03       14.68      1.10 o 
  -3  -5  15       15.14       11.95      1.06 o 
  -3  -5  14       13.54       11.07      1.39 o 
  -3  -5  13       58.77       44.81      2.02 o 
  -3  -5  12      116.17       96.93      2.45 o 
  -3  -5  11       23.86       20.29      1.51 o 
  -3  -5  10        1.06        0.71      2.20 o 
  -3  -5   9       86.01       72.65      3.14 o 
  -3  -5   8      163.39      162.07      4.21 o 
  -3  -5   7      150.06      139.70      3.70 o 
  -3  -5   6       18.13       13.64      1.63 o 
  -3  -5   5      395.60      416.85      6.19 o 
  -3  -5   4       98.34       99.87      3.17 o 
  -3  -5   3        6.78        7.70      1.50 o 
  -3  -5   2       14.23       12.88      1.44 o 
  -3  -5   1       19.71       17.55      1.66 o 
  -3  -5   0       12.08        9.38      1.53 o 
  -3  -5  -1       53.27       54.85      2.79 o 
  -3  -5  -2      230.52      219.59      4.28 o 
  -3  -5  -3      400.32      402.48      4.25 o 
  -3  -5  -4      152.53      161.22      2.45 o 
  -3  -5  -5       99.62       99.22      2.28 o 
  -3  -5  -6       97.17       89.39      2.68 o 
  -3  -5  -7      147.69      142.26      2.26 o 
  -3  -5  -8      308.92      299.17      7.74 o 
  -3  -5  -9      176.19      179.85      2.25 o 
  -3  -5 -10       93.51       96.28      2.07 o 
  -3  -5 -11        6.83        6.43      0.78 o 
  -3  -5 -12       99.03       95.99      7.01 o 
  -3  -5 -13       33.94       31.92      1.17 o 
  -3  -5 -14       21.46       21.87      1.04 o 
  -3  -5 -15       78.17       83.47      1.64 o 
  -3  -5 -16        0.48        0.75      0.65 o 
  -3  -5 -17        0.03       -0.15      0.60 o 
  -3  -5 -18        3.03        1.12      0.57 o 
  -3  -5 -19        9.74        9.12      0.64 o 
  -3  -5 -20        0.07        0.16      0.45 o 
  -3  -5 -21        7.08        5.02      0.53 o 
  -3  -5 -22        8.21        7.53      0.48 o 
  -3  -5 -23        3.04        3.61      0.36 o 
   3   6 -27        2.58        2.05      0.37 o 
   3   6 -26        0.00        0.47      0.40 o 
  -3  -6  25        1.43        1.28      0.56 o 
  -3  -6  24        2.14        1.67      0.75 o 
  -3  -6  23       10.86       10.82      0.83 o 
  -3  -6  22        6.22        3.58      1.26 o 
  -3  -6  21       18.05       16.39      0.98 o 
  -3  -6  20        2.04        2.94      0.83 o 
  -3  -6  19        0.13       -0.20      0.87 o 
  -3  -6  18       17.65       16.65      1.12 o 
  -3  -6  17       45.76       40.76      1.39 o 
  -3  -6  16       35.23       32.86      1.36 o 
  -3  -6  15       53.25       46.89      1.49 o 
  -3  -6  14      116.24       97.65      1.96 o 
  -3  -6  13       15.15       12.80      1.08 o 
  -3  -6  12        0.99        2.36      1.47 o 
  -3  -6  11       33.28       25.96      2.82 o 
  -3  -6  10       23.51       17.68      1.42 o 
  -3  -6   9        5.19        5.67      0.94 o 
  -3  -6   8      211.27      178.98      4.88 o 
  -3  -6   7       56.80       46.80      1.26 o 
  -3  -6   6      157.98      165.92      6.30 o 
  -3  -6   5       93.61       99.37      2.41 o 
  -3  -6   4      122.13      116.53      2.38 o 
  -3  -6   3       58.39       64.97      1.62 o 
  -3  -6   2       47.31       39.60      1.31 o 
  -3  -6   1       44.45       37.19      1.88 o 
  -3  -6   0       35.50       35.07      1.43 o 
  -3  -6  -1       11.00       15.04      2.07 o 
  -3  -6  -2       63.32       52.86      1.73 o 
  -3  -6  -3       68.24       62.31      2.06 o 
  -3  -6  -4       37.03       32.65      1.44 o 
  -3  -6  -5        0.08       -0.26      0.64 o 
  -3  -6  -6       44.07       38.93      1.20 o 
  -3  -6  -7      146.65      141.21      1.99 o 
  -3  -6  -8      254.67      258.18      2.59 o 
  -3  -6  -9      139.49      152.45      6.23 o 
  -3  -6 -10        8.03       10.92      1.63 o 
  -3  -6 -11        0.33        0.97      0.69 o 
  -3  -6 -12      117.44      124.47      9.74 o 
  -3  -6 -13       36.40       45.09      1.24 o 
  -3  -6 -14        4.05        5.28      0.72 o 
  -3  -6 -15        1.76        2.08      0.70 o 
  -3  -6 -16        4.47        5.07      0.74 o 
  -3  -6 -17       88.20       92.93      5.20 o 
  -3  -6 -18       10.88       12.17      0.63 o 
  -3  -6 -19        2.67        2.31      0.44 o 
  -3  -6 -20        0.50        0.04      0.36 o 
  -3  -6 -21        1.28        0.34      0.30 o 
   3   7 -26        0.41        0.78      0.32 o 
   3   7 -25        0.68        1.00      0.46 o 
  -3  -7  24        1.63        1.52      0.51 o 
   3   7 -23       14.40       14.54      0.85 o 
  -3  -7  22        0.33        1.03      0.76 o 
  -3  -7  21        6.78        6.75      0.82 o 
  -3  -7  20       55.09       58.82      2.60 o 
  -3  -7  19        0.21        0.26      0.75 o 
  -3  -7  18        5.77        6.31      0.88 o 
  -3  -7  17      150.96      139.96      2.17 o 
  -3  -7  16        8.72        9.16      0.96 o 
  -3  -7  15       19.11       17.21      1.11 o 
  -3  -7  14       26.43       25.95      1.71 o 
  -3  -7  13       87.66       74.47      9.71 o 
  -3  -7  12       18.15       19.59      1.05 o 
  -3  -7  11        1.10        0.19      0.73 o 
  -3  -7  10        2.84        3.80      0.75 o 
  -3  -7   9       37.92       35.39      1.40 o 
  -3  -7   8        1.04        0.69      0.70 o 
  -3  -7   7        0.98        0.70      0.64 o 
  -3  -7   6        1.27        5.39      0.74 o 
  -3  -7   5        0.08        0.35      0.63 o 
  -3  -7   4        0.44        0.48      0.62 o 
  -3  -7   3       83.12       80.41      1.76 o 
  -3  -7   2        1.44        1.97      0.63 o 
  -3  -7   1        1.32        2.41      0.66 o 
  -3  -7   0       48.87       58.18      2.96 o 
  -3  -7  -1       10.40        6.19      0.73 o 
  -3  -7  -2        0.05        0.20      0.60 o 
  -3  -7  -3       16.07       12.22      0.84 o 
  -3  -7  -4       44.24       38.65      1.17 o 
  -3  -7  -5       33.90       29.91      1.10 o 
  -3  -7  -6        0.97        0.90      0.67 o 
  -3  -7  -7      147.86      143.75      1.94 o 
  -3  -7  -8        0.17        0.05      0.63 o 
  -3  -7  -9        0.02        0.29      0.57 o 
  -3  -7 -10       41.10       34.81      1.13 o 
  -3  -7 -11        0.29        1.84      0.64 o 
  -3  -7 -12       10.73        9.01      0.74 o 
  -3  -7 -13       34.63       36.33      1.15 o 
  -3  -7 -14       23.30       27.93      0.93 o 
  -3  -7 -15        0.39        1.15      0.50 o 
  -3  -7 -16        3.09        3.48      0.49 o 
  -3  -7 -17        0.24        0.47      0.38 o 
  -3  -8  23       19.32       23.29      0.65 o 
  -3  -8  22        0.42        1.51      0.47 o 
  -3  -8  21        0.23        1.00      0.68 o 
   3   8 -20        8.63       11.60      0.69 o 
  -3  -8  19        8.51       10.65      0.85 o 
  -3  -8  18        1.90        2.96      0.76 o 
  -3  -8  17       38.06       36.31      1.20 o 
  -3  -8  16        7.88        7.73      0.85 o 
  -3  -8  15       13.31       12.40      1.48 o 
  -3  -8  14        1.53        1.45      0.71 o 
  -3  -8  13        0.22        0.31      0.70 o 
  -3  -8  12        6.50        5.68      1.11 o 
  -3  -8  11        8.45        7.33      0.82 o 
  -3  -8  10        6.47        6.47      1.37 o 
  -3  -8   9       24.00       19.09      0.98 o 
  -3  -8   8      115.22       91.08      1.99 o 
  -3  -8   7       50.47       33.79      1.15 o 
  -3  -8   6       48.95       40.49      1.23 o 
  -3  -8   5        3.21        2.81      0.67 o 
  -3  -8   4      157.26      109.17      1.81 o 
  -3  -8   3        3.70        4.72      0.71 o 
  -3  -8   2        0.68        0.42      0.62 o 
  -3  -8   1        3.36        2.88      0.66 o 
  -3  -8   0       20.80       19.21      0.88 o 
  -3  -8  -1        0.61        0.46      0.56 o 
  -3  -8  -2       38.68       32.12      1.37 o 
  -3  -8  -3        2.08        0.54      0.54 o 
  -3  -8  -4       59.91       56.43      1.23 o 
  -3  -8  -5        0.03        0.36      0.59 o 
  -3  -8  -6       21.22       23.56      0.90 o 
  -3  -8  -7       44.31       42.65      1.06 o 
  -3  -8  -8        0.26        0.53      0.49 o 
  -3  -8  -9       47.99       48.77      1.17 o 
  -3  -8 -10       20.05       20.87      0.84 o 
  -3  -8 -11        9.89        8.44      0.64 o 
  -3  -8 -12       41.06       41.61      1.01 o 
  -3  -8 -13        6.00        5.93      0.58 o 
  -3  -8 -14        6.55        8.58      0.56 o 
  -3  -8 -15        0.00        0.46      0.38 o 
  -3  -9  20       22.67       24.51      0.72 o 
  -3  -9  19       10.31        9.47      0.64 o 
   3   9 -18        0.00        0.01      0.40 o 
  -3  -9  17       17.23       20.94      0.83 o 
  -3  -9  16       10.00       12.51      0.78 o 
  -3  -9  15       47.62       41.67      1.93 o 
  -3  -9  14      204.40      206.55      6.10 o 
  -3  -9  13        1.52        2.02      0.62 o 
  -3  -9  12       25.71       22.68      0.90 o 
  -3  -9  11       16.19       14.52      1.45 o 
  -3  -9  10       54.02       46.08      1.20 o 
  -3  -9   9       18.53       15.69      0.87 o 
  -3  -9   8        6.85        5.33      0.71 o 
  -3  -9   7       13.25       10.34      0.77 o 
  -3  -9   6       18.48       16.25      0.85 o 
  -3  -9   5       13.73        9.26      0.73 o 
  -3  -9   4       59.79       50.48      1.20 o 
  -3  -9   3        1.15        1.68      0.59 o 
  -3  -9   2        0.86        0.64      0.56 o 
  -3  -9   1        0.14        0.19      0.53 o 
  -3  -9   0        6.11        3.13      0.58 o 
  -3  -9  -1        6.04        3.94      1.06 o 
  -3  -9  -2       17.87       14.55      0.71 o 
  -3  -9  -3       30.68       28.98      1.81 o 
  -3  -9  -4       12.52       12.64      0.67 o 
  -3  -9  -5       84.47       84.05      1.31 o 
  -3  -9  -6       24.95       23.41      0.78 o 
  -3  -9  -7        2.13        1.78      0.48 o 
  -3  -9  -8        0.95        0.46      0.49 o 
  -3  -9  -9       29.95       27.51      0.79 o 
  -3  -9 -10        0.37       -0.05      0.42 o 
  -3  -9 -11        1.51        1.93      0.42 o 
  -3  -9 -12        1.88        1.72      0.36 o 
  -3 -10  13       21.75       18.47      0.58 o 
  -3 -10  12       85.38       95.40      1.16 o 
  -3 -10  11        2.52        2.36      0.49 o 
  -3 -10  10        1.78        2.89      0.52 o 
  -3 -10   9        7.51        8.61      0.63 o 
  -3 -10   8        0.16       -0.30      0.51 o 
  -3 -10   7        0.53        0.08      0.52 o 
  -3 -10   6       13.69       13.63      0.70 o 
  -3 -10   5       12.35       14.24      0.70 o 
  -3 -10   4       16.75       15.55      0.71 o 
  -3 -10   3       10.97       10.03      0.61 o 
  -3 -10   2       25.00       25.20      1.67 o 
  -3 -10   1        0.85        0.84      0.45 o 
  -3 -10   0        1.15        1.56      0.44 o 
  -3 -10  -1       40.42       40.59      0.82 o 
  -3 -10  -2        1.75        2.03      0.41 o 
  -3 -10  -3        1.76        1.70      0.41 o 
  -3 -10  -4       70.15       75.40      2.54 o 
  -3 -10  -5       88.37       98.09      1.08 o 
  -3 -10  -6        7.61        9.39      0.46 o 
  -3 -10  -7       54.72       57.65      0.76 o 
  -4  10   8       52.30       62.72      0.99 o 
  -4  10   7       41.11       46.77      0.96 o 
  -4  10   6        0.41        1.04      0.52 o 
  -4  10   5        2.09        2.35      0.56 o 
  -4  10   4        5.78        8.99      0.65 o 
  -4  10   3        9.99       11.77      0.72 o 
  -4  10   2       17.24       21.76      0.68 o 
  -4  10   1      200.96      213.58      9.83 o 
  -4  10   0       32.88       34.81      0.86 o 
  -4  10  -1       11.64       13.80      0.65 o 
  -4  10  -2       32.49       36.33      0.94 o 
  -4  10  -3        1.68        2.32      0.54 o 
  -4  10  -4        1.32        1.81      0.53 o 
  -4  10  -5        7.12        8.36      0.59 o 
  -4  10  -6       47.81       45.52      0.87 o 
  -4  10  -7        4.58        5.99      0.55 o 
  -4  10  -8        8.57       10.01      0.57 o 
  -4  10  -9       27.15       25.31      0.68 o 
  -4  10 -10        0.45        0.57      0.42 o 
   4 -10  11        1.95        2.68      0.40 o 
  -4   9  12        0.01        0.54      0.50 o 
  -4   9  11        0.18        0.51      0.59 o 
  -4   9  10        2.68        2.35      0.95 o 
  -4   9   9       45.23       45.42      2.34 o 
  -4   9   8       54.93       54.60      2.09 o 
  -4   9   7        5.61        6.47      0.70 o 
  -4   9   6        1.33        1.37      0.69 o 
  -4   9   5       65.27       68.22      4.54 o 
  -4   9   4        0.66        1.57      0.67 o 
  -4   9   3        0.30        0.62      0.63 o 
  -4   9   2        0.68        0.26      0.73 o 
  -4   9   1        6.10        5.81      0.73 o 
  -4   9   0        3.26        3.49      0.69 o 
  -4   9  -1       12.32       11.17      0.80 o 
  -4   9  -2       25.63       26.64      2.65 o 
  -4   9  -3        9.80        9.33      1.49 o 
  -4   9  -4        1.19        0.96      0.65 o 
  -4   9  -5        2.29        1.90      0.58 o 
  -4   9  -6       45.44       49.48      1.11 o 
  -4   9  -7       61.87       68.53      1.23 o 
  -4   9  -8      116.92      107.35      1.46 o 
  -4   9  -9       67.58       73.36      1.24 o 
  -4   9 -10        1.43        2.72      0.61 o 
  -4   9 -11       24.68       23.60      0.81 o 
  -4   9 -12        5.28        4.78      0.57 o 
  -4   9 -13        0.00        0.09      0.49 o 
   4  -9  14       37.73       39.66      0.74 o 
  -4   9 -15       21.54       21.96      0.64 o 
  -4   8  18        7.35        8.32      0.47 o 
  -4   8  17        3.14        3.87      0.50 o 
  -4   8  16       17.23       17.71      0.69 o 
  -4   8  15        0.16        0.56      0.49 o 
  -4   8  14        0.46        0.95      0.55 o 
  -4   8  13        0.02        0.33      0.62 o 
  -4   8  12        5.70        6.83      0.72 o 
  -4   8  11        0.45        0.38      0.67 o 
  -4   8  10        0.13       -0.41      0.69 o 
  -4   8   9        0.20        0.40      0.71 o 
  -4   8   8        4.67        4.47      0.71 o 
  -4   8   7        0.44        1.15      0.67 o 
  -4   8   6       32.18       33.94      1.01 o 
  -4   8   5        6.18        5.23      0.85 o 
  -4   8   4       11.43        9.33      0.84 o 
  -4   8   3        5.19        4.14      0.75 o 
  -4   8   2       12.78       12.49      0.89 o 
  -4   8   1        7.72        7.25      0.82 o 
  -4   8   0      110.42      116.43      3.81 o 
  -4   8  -1      208.56      190.77      9.85 o 
  -4   8  -2       11.62       16.92      0.94 o 
  -4   8  -3       49.35       59.17      3.16 o 
  -4   8  -4        1.15        0.45      1.23 o 
  -4   8  -5        7.24       10.67      0.99 o 
  -4   8  -6       17.89       15.67      2.72 o 
  -4   8  -7        0.94        0.80      0.74 o 
  -4   8  -8       28.46       20.74      0.96 o 
  -4   8  -9        1.89        3.79      0.70 o 
  -4   8 -10        4.07        6.15      0.74 o 
  -4   8 -11        9.53       11.43      0.78 o 
  -4   8 -12       14.66       15.38      0.80 o 
  -4   8 -13        9.32       10.82      0.70 o 
  -4   8 -14        0.15        0.86      0.57 o 
   4  -8  15        0.03       -0.02      0.50 o 
  -4   8 -16       15.06       12.68      0.68 o 
  -4   8 -17       14.52       17.17      0.66 o 
  -4   8 -18       11.45       14.10      0.54 o 
  -4   7  20        3.57        3.82      0.50 o 
  -4   7  19        6.20        6.25      0.46 o 
  -4   7  18        7.61        7.70      1.05 o 
   4  -7 -17       25.93       29.55      1.26 o 
   4  -7 -16       25.05       22.89      2.71 o 
  -4   7  15        0.03        0.20      0.54 o 
  -4   7  14        0.65        0.16      0.57 o 
  -4   7  13        3.34        3.04      0.72 o 
  -4   7  12        2.14        0.88      0.75 o 
  -4   7  11        5.80        7.06      0.86 o 
  -4   7  10        1.22        2.97      0.74 o 
  -4   7   9        2.18        2.10      0.76 o 
  -4   7   8       20.63       20.42      1.06 o 
  -4   7   7      129.23      125.91      1.71 o 
  -4   7   6       59.89       54.56      2.29 o 
  -4   7   5        1.12        1.67      0.97 o 
  -4   7   4       32.76       37.44      1.27 o 
  -4   7   3       54.67       59.24      1.45 o 
  -4   7   2        0.55        0.44      0.74 o 
  -4   7   1        2.16        3.48      0.77 o 
  -4   7   0      267.93      251.28      3.25 o 
  -4   7  -1       98.72      105.69      1.78 o 
  -4   7  -2       61.85       62.77      1.89 o 
  -4   7  -3      580.82      582.25     13.70 o 
  -4   7  -4       72.27       72.99      2.64 o 
  -4   7  -5       12.24       13.85      0.90 o 
  -4   7  -6        1.55        2.51      0.73 o 
  -4   7  -7       22.64       23.67      0.98 o 
  -4   7  -8       15.97       19.67      0.96 o 
  -4   7  -9       42.65       49.37      1.23 o 
  -4   7 -10       27.82       25.40      1.02 o 
  -4   7 -11        4.82        5.37      0.75 o 
  -4   7 -12        0.35        1.61      0.68 o 
  -4   7 -13       73.05       75.11      1.31 o 
  -4   7 -14        1.13        0.43      0.61 o 
  -4   7 -15        0.21       -0.58      0.58 o 
  -4   7 -16       15.24       13.46      1.51 o 
  -4   7 -17        0.23       -0.36      0.54 o 
  -4   7 -18        4.63        4.72      0.68 o 
  -4   7 -19       21.99       24.98      0.71 o 
  -4   7 -20       67.48       64.42      0.79 o 
   4  -6 -22        0.77        0.91      0.37 o 
   4  -6 -21       15.87       17.13      0.62 o 
  -4   6  20       10.34        9.67      1.66 o 
  -4   6  19        0.78        1.00      0.78 o 
   4  -6 -18       29.98       31.72      1.15 o 
  -4   6  17       89.56       97.58      9.13 o 
   4  -6 -16        2.10        1.77      0.60 o 
  -4   6  15        0.08       -0.49      0.61 o 
  -4   6  14       56.65       62.86      1.35 o 
   4  -6 -13       56.15       62.47      1.36 o 
  -4   6  12       10.39       14.00      0.92 o 
  -4   6  11      414.63      422.82      5.18 o 
  -4   6  10       80.99       84.05      1.64 o 
  -4   6   9        0.10        1.57      0.76 o 
  -4   6   8        0.05        0.22      0.74 o 
  -4   6   7        3.01        3.59      0.73 o 
  -4   6   6        7.83        8.26      0.85 o 
  -4   6   5       33.13       34.75      3.49 o 
  -4   6   4      365.16      332.20      3.01 o 
  -4   6   3        8.46        8.31      1.53 o 
  -4   6   2       24.93       27.98      1.90 o 
  -4   6   1      110.73      118.38      1.85 o 
  -4   6   0        0.76        3.95      1.11 o 
  -4   6  -1        4.42        3.31      0.72 o 
  -4   6  -2        8.94       10.44      0.97 o 
  -4   6  -3       30.02       30.28      1.35 o 
  -4   6  -4       70.18       77.71      1.52 o 
  -4   6  -5      102.99      107.90      3.55 o 
  -4   6  -6      150.07      166.32     11.12 o 
  -4   6  -7        6.53        4.84      0.75 o 
  -4   6  -8        3.04        5.24      0.75 o 
  -4   6  -9       47.29       53.60      1.27 o 
  -4   6 -10       13.42       14.62      0.88 o 
  -4   6 -11        4.02        2.53      0.77 o 
  -4   6 -12       35.98       31.26      2.22 o 
  -4   6 -13        0.95        1.32      0.65 o 
  -4   6 -14       23.40       22.81      1.39 o 
  -4   6 -15        4.32        4.10      0.70 o 
  -4   6 -16        0.45        2.56      0.68 o 
  -4   6 -17        5.39        8.43      0.77 o 
  -4   6 -18        6.71        9.74      0.82 o 
  -4   6 -19       33.55       44.79      2.31 o 
  -4   6 -20        0.18        0.25      0.47 o 
  -4   6 -21        0.01        0.10      0.39 o 
   4  -5 -24        0.37        0.83      0.37 o 
   4  -5 -23        0.90        0.69      0.45 o 
   4  -5 -22        3.68        4.89      0.56 o 
   4  -5 -21       45.22       50.77      1.93 o 
   4  -5 -20        0.03        0.33      0.79 o 
   4  -5 -19        2.96        3.14      0.68 o 
   4  -5 -18        3.00        3.47      0.77 o 
  -4   5  17       18.39       17.14      2.36 o 
  -4   5  16        8.47        8.41      1.16 o 
  -4   5  15       43.00       47.10      1.20 o 
  -4   5  14      170.91      190.33      6.48 o 
   4  -5 -13       15.85       15.34      0.98 o 
  -4   5  12      149.27      148.17      4.60 o 
  -4   5  11      424.81      424.71      9.58 o 
  -4   5  10        7.63        9.51      2.61 o 
  -4   5   9      139.15      130.97      6.40 o 
  -4   5   8       14.77       12.35      1.51 o 
  -4   5   7       31.72       35.89      1.22 o 
  -4   5   6        0.50        0.62      1.14 o 
  -4   5   5      220.14      221.47      5.14 o 
  -4   5   4       41.64       40.70      1.31 o 
  -4   5   3        0.07        1.12      0.80 o 
  -4   5   2        0.12        0.24      0.80 o 
  -4   5   1       10.97       10.05      0.96 o 
  -4   5   0        3.12        3.48      0.80 o 
  -4   5  -1       71.64       73.07      1.63 o 
  -4   5  -2       63.27       74.57      1.65 o 
  -4   5  -3      115.20      118.93      3.24 o 
  -4   5  -4       81.37       93.63      1.98 o 
  -4   5  -5      126.96      174.21      2.06 o 
  -4   5  -6      171.66      163.89      6.94 o 
  -4   5  -7      252.05      242.85     10.69 o 
  -4   5  -8       83.53       88.61      6.62 o 
  -4   5  -9      521.11      478.89     26.88 o 
  -4   5 -10      185.00      179.35      2.20 o 
  -4   5 -11       17.55       17.41      0.91 o 
  -4   5 -12       40.41       46.92      1.13 o 
  -4   5 -13        0.27       -0.18      0.61 o 
  -4   5 -14        0.25        0.13      0.58 o 
  -4   5 -15       20.07       23.33      1.19 o 
  -4   5 -16        0.88        0.12      0.72 o 
  -4   5 -17       19.74       20.27      3.30 o 
  -4   5 -18       27.95       24.86      1.45 o 
  -4   5 -19        0.54        0.91      0.60 o 
  -4   5 -20        1.83        1.91      0.56 o 
  -4   5 -21        5.18        3.61      0.52 o 
  -4   5 -22        6.71        6.62      0.57 o 
  -4   5 -23       13.50       15.73      0.62 o 
   4  -4 -26        9.73        8.97      0.38 o 
   4  -4 -25       36.75       39.04      0.74 o 
   4  -4 -24        0.37        0.70      0.49 o 
   4  -4 -23        0.00        0.43      0.72 o 
   4  -4 -22        0.56        0.36      0.57 o 
   4  -4 -21        1.29        1.96      0.63 o 
   4  -4 -20        0.14        1.05      0.56 o 
   4  -4 -19      128.18      147.00      1.89 o 
   4  -4 -18       30.29       34.95      1.08 o 
  -4   4  17       13.11       14.46      0.86 o 
  -4   4  16        0.12        0.17      0.69 o 
  -4   4  15       65.43       73.24      2.33 o 
  -4   4  14        0.96        0.64      0.70 o 
   4  -4 -13        0.52        1.26      0.67 o 
  -4   4  12       36.01       38.58      3.43 o 
  -4   4  11        2.27        0.57      0.89 o 
  -4   4  10       33.04       29.43      1.16 o 
  -4   4   9      131.68      119.00      4.41 o 
  -4   4   8      104.99      100.77      6.15 o 
  -4   4   7       97.85       93.16      1.52 o 
  -4   4   6      105.32      103.29      2.08 o 
  -4   4   5       41.50       41.07      1.85 o 
  -4   4   4        4.71        3.38      1.40 o 
  -4   4   3      140.25      139.50      3.73 o 
  -4   4   2      677.19      686.93      7.81 o 
  -4   4   1       35.06       37.34      2.19 o 
  -4   4   0       16.23       20.78      1.69 o 
  -4   4  -1       32.82       32.32      1.88 o 
  -4   4  -2        6.96        5.00      1.32 o 
  -4   4  -3        3.04        0.38      1.28 o 
  -4   4  -4      835.43      839.54     20.66 o 
  -4   4  -5      377.54      377.36      2.77 o 
  -4   4  -6      109.56      125.01      2.26 o 
  -4   4  -7      304.62      345.30      5.10 o 
  -4   4  -8       13.81       15.94      1.19 o 
  -4   4  -9      105.02      112.85      7.06 o 
  -4   4 -10      323.62      311.32      3.03 o 
  -4   4 -11      413.17      378.36     20.85 o 
  -4   4 -12       10.53        7.67      0.80 o 
  -4   4 -13        1.55        1.49      0.67 o 
  -4   4 -14      350.02      341.19     29.11 o 
  -4   4 -15        2.74        3.26      0.73 o 
  -4   4 -16       62.13       64.86      1.46 o 
  -4   4 -17       20.03       21.56      0.96 o 
  -4   4 -18        8.29        7.83      0.84 o 
  -4   4 -19        6.32        7.44      0.75 o 
  -4   4 -20       43.49       51.20      3.17 o 
  -4   4 -21       19.26       21.74      1.55 o 
  -4   4 -22        0.78        0.08      0.50 o 
  -4   4 -23        2.38        1.69      0.52 o 
   4  -3 -27        6.98        6.89      0.39 o 
   4  -3 -26       13.10       15.88      0.59 o 
   4  -3 -25        0.14        0.42      0.54 o 
   4  -3 -24        1.72        2.19      1.06 o 
   4  -3 -23        8.79       13.22      0.77 o 
   4  -3 -22       11.38       14.51      0.78 o 
   4  -3 -21        0.03        0.03      0.55 o 
   4  -3 -20       17.08       20.05      0.90 o 
   4  -3 -19        0.04        0.29      0.69 o 
  -4   3  18       45.80       46.09      1.26 o 
  -4   3  17       35.21       37.26      1.21 o 
  -4   3  16      130.91      151.97      2.03 o 
   4  -3 -15        2.71        3.46      0.79 o 
  -4   3  14        7.12        8.48      0.87 o 
  -4   3  13        9.36        6.43      1.80 o 
  -4   3  12       15.09       16.05      3.37 o 
  -4   3  11        0.25        0.78      0.80 o 
  -4   3  10     1267.21     1341.73     41.28 o 
  -4   3   9      611.91      689.42      5.19 o 
  -4   3   8       35.47       52.31      2.59 o 
  -4   3   7      172.67      176.37      4.31 o 
  -4   3   6       41.01       40.96      2.36 o 
  -4   3   5       21.54       20.83      1.82 o 
  -4   3   4      145.51      162.99      3.91 o 
  -4   3   3      615.65      658.35      7.54 o 
  -4   3   2       70.10       73.88      2.77 o 
  -4   3   1       30.19       28.63      1.93 o 
  -4   3   0      286.39      337.23      5.23 o 
  -4   3  -1       80.32       84.72      2.72 o 
  -4   3  -2        1.28       -0.75      1.04 o 
  -4   3  -3      148.79      121.20      3.17 o 
  -4   3  -4       77.69       67.16      2.42 o 
  -4   3  -5       67.30       56.90      2.27 o 
  -4   3  -6      229.89      247.10      4.22 o 
  -4   3  -7      558.04      568.43      4.43 o 
  -4   3  -8       14.36       12.02      1.00 o 
  -4   3  -9        2.60        0.89      1.22 o 
  -4   3 -10       62.72       56.18      1.45 o 
  -4   3 -11      213.49      193.38     10.67 o 
  -4   3 -12      471.53      408.17     22.47 o 
  -4   3 -13      388.14      363.40      3.74 o 
  -4   3 -14        1.85        3.24      0.75 o 
  -4   3 -15       20.77       18.79      1.15 o 
  -4   3 -16        1.66        1.30      0.67 o 
  -4   3 -17        1.09        1.22      0.68 o 
  -4   3 -18        0.12        0.29      0.61 o 
  -4   3 -19       45.84       48.52      1.11 o 
  -4   3 -20        6.15        9.58      0.85 o 
  -4   3 -21       62.19       61.66      1.39 o 
  -4   3 -22       18.14       15.47      0.80 o 
  -4   3 -23        0.84        2.17      0.52 o 
  -4   3 -24       16.23       16.67      0.56 o 
   4  -2 -28       11.33        9.89      0.42 o 
   4  -2 -27        8.18       10.33      0.47 o 
   4  -2 -26        0.15       -0.11      0.49 o 
   4  -2 -25        1.74        2.67      0.53 o 
   4  -2 -24       67.60       77.76      1.33 o 
   4  -2 -23       75.15       82.73      1.44 o 
   4  -2 -22        7.90        9.74      0.77 o 
   4  -2 -21       32.20       33.20      1.33 o 
  -4   2  20      163.29      181.32      3.12 o 
   4  -2 -19        6.53        9.77      0.87 o 
   4  -2 -18       21.60       25.03      1.63 o 
   4  -2 -17       33.70       41.72      1.92 o 
  -4   2  16       22.90       27.99      1.61 o 
   4  -2 -15        5.63        5.34      1.01 o 
   4  -2 -14      300.37      324.93      9.40 o 
  -4   2  13       51.46       56.46      1.67 o 
  -4   2  12        0.32        0.86      1.63 o 
  -4   2  11        2.56        4.90      1.50 o 
  -4   2  10       89.38       87.08      3.15 o 
  -4   2   9      153.00      165.80      4.23 o 
  -4   2   8        0.07        1.29      1.11 o 
  -4   2   7        1.71       -0.04      1.17 o 
  -4   2   6       49.81       65.40      2.55 o 
  -4   2   5      137.03      170.73      3.89 o 
  -4   2   4      193.77      169.99      3.86 o 
  -4   2   3        7.69       10.00      1.46 o 
  -4   2   2        3.86        7.30      4.81 o 
  -4   2   1      358.02      367.79      5.31 o 
  -4   2   0       38.51       44.24      2.09 o 
  -4   2  -1       91.68       81.96      2.67 o 
  -4   2  -2       22.82       12.29      3.18 o 
  -4   2  -3      168.26      146.18      3.39 o 
  -4   2  -4      136.60      156.41      5.33 o 
  -4   2  -5      367.74      401.33     16.11 o 
  -4   2  -6       48.82       58.62      2.28 o 
  -4   2  -7      135.82      156.57      3.53 o 
  -4   2  -8        0.22        1.14      1.19 o 
  -4   2  -9        1.28        1.99      0.68 o 
  -4   2 -10      685.76      657.07      7.42 o 
  -4   2 -11       86.07       85.09      2.12 o 
  -4   2 -12      754.50      680.25     13.38 o 
  -4   2 -13       50.38       55.91      1.39 o 
  -4   2 -14       52.06       46.23      1.35 o 
  -4   2 -15        4.56        3.92      0.75 o 
  -4   2 -16        9.35       10.14      0.86 o 
  -4   2 -17       74.15       70.53      1.53 o 
  -4   2 -18       95.17       97.24      1.75 o 
  -4   2 -19       17.41       16.62      0.89 o 
  -4   2 -20       31.17       37.53      1.09 o 
  -4   2 -21        1.24        1.17      0.53 o 
  -4   2 -22       12.36        9.19      0.61 o 
  -4   2 -23       18.80       18.29      0.65 o 
  -4   2 -24        0.28        0.15      0.36 o 
   4  -1 -28        3.91        4.23      0.43 o 
   4  -1 -27        0.58        0.36      0.47 o 
   4  -1 -26        0.01        0.03      0.50 o 
   4  -1 -25        0.40        1.71      0.56 o 
   4  -1 -24       35.26       40.19      1.09 o 
   4  -1 -23        0.02       -0.59      0.67 o 
   4  -1 -22       34.10       33.41      1.15 o 
   4  -1 -21       26.12       30.19      1.16 o 
  -4   1  20       12.56       14.62      0.97 o 
   4  -1 -19       48.72       49.32      4.40 o 
   4  -1 -18       14.87       20.55      1.99 o 
   4  -1 -17       10.29       11.33      0.88 o 
   4  -1 -16      111.80      121.00      7.82 o 
  -4   1  15      341.60      362.70      3.77 o 
  -4   1  14       32.08       30.09      1.42 o 
  -4   1  13       29.62       27.64      1.34 o 
  -4   1  12        4.85        3.81      1.61 o 
  -4   1  11        8.33        8.17      1.61 o 
  -4   1  10       64.54       80.50      2.87 o 
  -4   1   9      305.25      325.22      5.41 o 
  -4   1   8     1752.16     1836.50     12.25 o 
  -4   1   7      607.68      637.64     81.31 o 
  -4   1   6       23.19       27.83      4.01 o 
  -4   1   5       32.26       30.64      1.88 o 
  -4   1   4      879.24      872.39     48.56 o 
  -4   1   3      267.02      292.08     11.31 o 
  -4   1   2      615.84      638.64     15.19 o 
  -4   1   1     2968.84     3031.60     22.63 o 
  -4   1   0       47.73       38.70      4.95 o 
  -4   1  -1      518.27      525.12     18.07 o 
  -4   1  -2      544.66      587.48      6.57 o 
  -4   1  -3       23.25       25.51      1.73 o 
  -4   1  -4       81.89       84.65      8.36 o 
  -4   1  -5       33.83       38.15      2.01 o 
  -4   1  -6      655.23      648.85      7.02 o 
  -4   1  -7      106.68      107.95      3.22 o 
  -4   1  -8      231.46      274.47      4.86 o 
  -4   1  -9      352.41      360.89      3.19 o 
  -4   1 -10       78.63       75.19      2.15 o 
  -4   1 -11      200.13      171.87      2.25 o 
  -4   1 -12       28.43       29.75      1.15 o 
  -4   1 -13        2.74        3.30      0.74 o 
  -4   1 -14       31.92       26.52      1.11 o 
  -4   1 -15      129.79      119.40      1.97 o 
  -4   1 -16      190.65      184.94      2.30 o 
  -4   1 -17       53.10       52.28      1.43 o 
  -4   1 -18      150.67      139.92      2.10 o 
  -4   1 -19       12.79       12.81      0.83 o 
  -4   1 -20       33.58       29.83      1.01 o 
  -4   1 -21        0.06        0.30      0.51 o 
  -4   1 -22       12.60       12.93      0.70 o 
  -4   1 -23        6.99        8.05      0.83 o 
  -4   1 -24        0.02       -0.33      0.33 o 
   4   0 -29        0.04        0.22      0.32 o 
   4   0 -28        0.03       -0.14      0.41 o 
   4   0 -27        2.60        2.77      0.52 o 
   4   0 -26       11.39       11.37      0.70 o 
   4   0 -25        2.80        3.13      0.72 o 
   4   0 -24       22.54       24.83      1.01 o 
   4   0 -23       27.22       29.01      1.10 o 
   4   0 -22       59.77       49.85      2.11 o 
   4   0 -21       30.87       29.34      2.50 o 
  -4   0  20       41.04       46.71      1.87 o 
  -4   0  19       59.82       56.17      1.52 o 
  -4   0  18        2.33        2.19      0.94 o 
  -4   0  17       29.06       26.35      1.14 o 
  -4   0  16       95.25       88.51      1.66 o 
  -4   0  15        0.33        1.14      1.12 o 
  -4   0  14      171.22      169.32      2.59 o 
  -4   0  13       43.98       54.90      6.12 o 
  -4   0  12       11.72       10.48      1.51 o 
  -4   0  11      190.35      189.56      4.09 o 
  -4   0  10      155.19      149.48      3.58 o 
  -4   0   9       58.81       60.92      8.68 o 
  -4   0   8       44.41       33.99      1.80 o 
  -4   0   7        8.85        6.88      1.21 o 
  -4   0   6       49.04       60.74      3.89 o 
  -4   0   5      200.55      203.14     16.15 o 
  -4   0   4       83.24       82.08      2.55 o 
  -4   0   3      319.33      310.37      4.70 o 
  -4   0   2      236.02      236.08      4.15 o 
  -4   0   1        8.58        9.77      3.24 o 
  -4   0   0       11.34       14.14      1.40 o 
  -4   0  -1       50.69       55.23      2.20 o 
  -4   0  -2      472.82      413.89      8.60 o 
  -4   0  -3      328.79      321.91      4.90 o 
  -4   0  -4        2.80        8.65      1.34 o 
  -4   0  -5        1.68        1.30      1.24 o 
  -4   0  -6      101.66      100.33      3.20 o 
  -4   0  -7       10.72       10.70      1.60 o 
  -4   0  -8      142.68      121.03      3.44 o 
  -4   0  -9        9.14       11.37      0.90 o 
  -4   0 -10       59.84       60.98      1.45 o 
  -4   0 -11       28.15       34.43      1.10 o 
  -4   0 -12       29.85       34.14      1.16 o 
  -4   0 -13        2.16        1.35      0.66 o 
  -4   0 -14       67.46       65.72      1.50 o 
  -4   0 -15        5.22        5.48      0.77 o 
  -4   0 -16        0.13        0.38      0.71 o 
  -4   0 -17      191.83      180.98      2.39 o 
  -4   0 -18       49.62       49.20      1.12 o 
  -4   0 -19        1.40        1.62      0.54 o 
  -4   0 -20        0.23       -0.28      0.52 o 
  -4   0 -21       11.24        9.90      0.65 o 
  -4   0 -22       12.69       12.73      0.63 o 
  -4   0 -23        0.90        0.42      0.74 o 
  -4   0 -24        1.40        1.84      0.38 o 
   4   1 -29        0.23       -0.08      0.36 o 
   4   1 -28        2.64        2.88      0.48 o 
   4   1 -27        2.11        3.24      0.55 o 
   4   1 -26        5.11        4.59      0.67 o 
   4   1 -25        2.05        2.79      0.97 o 
  -4  -1  24        0.04        0.54      0.68 o 
  -4  -1  23       46.82       52.55      1.32 o 
  -4  -1  22       89.89       92.35      1.72 o 
  -4  -1  21        0.54        0.88      0.97 o 
  -4  -1  20      128.22      142.23      2.13 o 
  -4  -1  19      172.60      171.43      2.29 o 
  -4  -1  18       15.54       11.64      1.07 o 
  -4  -1  17      137.53      126.32      1.96 o 
  -4  -1  16        8.46       11.38      2.57 o 
  -4  -1  15      122.50      127.79      4.25 o 
  -4  -1  14       20.64       22.47      1.62 o 
  -4  -1  13      267.12      267.25     12.86 o 
  -4  -1  12       62.00       72.51      1.95 o 
  -4  -1  11        1.89        5.96      1.53 o 
  -4  -1  10       19.56       19.56      1.68 o 
  -4  -1   9        5.43        6.86      1.33 o 
  -4  -1   8      128.20      132.15      3.32 o 
  -4  -1   7      526.66      544.41      6.54 o 
  -4  -1   6      299.09      318.73     16.63 o 
  -4  -1   5      108.38      102.33      2.79 o 
  -4  -1   4       16.76       18.79      1.52 o 
  -4  -1   3     1070.49     1053.40      8.54 o 
  -4  -1   2       96.13      108.91      7.59 o 
  -4  -1   1       44.80       53.85      2.37 o 
  -4  -1   0       16.35       12.37      1.37 o 
  -4  -1  -1       32.94       39.71      1.99 o 
  -4  -1  -2       71.15       67.01      2.48 o 
  -4  -1  -3      515.42      508.89     11.06 o 
  -4  -1  -4       98.00       92.39      3.20 o 
  -4  -1  -5        0.06        1.34      1.14 o 
  -4  -1  -6        0.18        0.70      1.23 o 
  -4  -1  -7       25.48       21.51      1.83 o 
  -4  -1  -8       38.83       39.79      1.31 o 
  -4  -1  -9       61.67       64.84      1.62 o 
  -4  -1 -10      228.27      248.45      2.94 o 
  -4  -1 -11       16.74       14.85      1.02 o 
  -4  -1 -12       99.98       95.07      2.19 o 
  -4  -1 -13        6.97        4.11      0.70 o 
  -4  -1 -14       50.76       46.60      1.26 o 
  -4  -1 -15        4.30        3.44      0.71 o 
  -4  -1 -16        0.52        0.70      0.64 o 
  -4  -1 -17      247.44      238.68      5.07 o 
  -4  -1 -18        0.31        0.54      0.55 o 
  -4  -1 -19       21.88       21.92      0.96 o 
  -4  -1 -20        2.04        2.79      0.62 o 
  -4  -1 -21       10.49       10.94      0.72 o 
  -4  -1 -22       12.65       11.19      0.64 o 
  -4  -1 -23        1.38        2.02      0.44 o 
  -4  -1 -24        1.70        1.63      0.36 o 
   4   2 -29        0.62        0.16      0.35 o 
   4   2 -28        0.81        0.44      0.43 o 
   4   2 -27       26.33       27.42      1.54 o 
   4   2 -26        0.12        0.33      0.60 o 
   4   2 -25        6.02        6.53      0.73 o 
  -4  -2  24        0.17        0.18      0.81 o 
  -4  -2  23       15.36       15.36      1.02 o 
  -4  -2  22        1.57        2.25      0.93 o 
  -4  -2  21        0.59       -0.82      0.93 o 
  -4  -2  20       20.03       16.91      1.12 o 
  -4  -2  19        0.01       -0.23      0.89 o 
  -4  -2  18       18.74       20.06      1.19 o 
  -4  -2  17       25.70       26.89      1.30 o 
  -4  -2  16        2.11        2.16      0.94 o 
  -4  -2  15       10.42       10.86      1.18 o 
  -4  -2  14       95.91       88.98      1.78 o 
  -4  -2  13        0.17        1.00      0.97 o 
  -4  -2  12      127.77      118.18      1.96 o 
  -4  -2  11      246.22      239.58      5.36 o 
  -4  -2  10       19.86       22.28      2.10 o 
  -4  -2   9        2.81        3.87      1.58 o 
  -4  -2   8       69.19       75.78      2.52 o 
  -4  -2   7       19.27       20.63      1.57 o 
  -4  -2   6      502.55      509.33      6.04 o 
  -4  -2   5       52.98       52.98      2.18 o 
  -4  -2   4      424.49      445.29      5.58 o 
  -4  -2   3       73.52       78.71      2.52 o 
  -4  -2   2      169.02      165.11      3.57 o 
  -4  -2   1       28.74       34.63      2.31 o 
  -4  -2   0      846.26      807.74     30.72 o 
  -4  -2  -1        1.94        2.52      1.49 o 
  -4  -2  -2      915.12      907.08      9.60 o 
  -4  -2  -3       59.49       69.89      2.93 o 
  -4  -2  -4      275.92      274.07      5.40 o 
  -4  -2  -5       53.57       54.93      2.75 o 
  -4  -2  -6       27.23       32.65      2.36 o 
  -4  -2  -7      207.14      213.88      2.79 o 
  -4  -2  -8       42.11       41.74      1.59 o 
  -4  -2  -9       24.62       18.21      0.92 o 
  -4  -2 -10       10.59        9.20      0.97 o 
  -4  -2 -11       43.15       39.19      1.21 o 
  -4  -2 -12        7.92        8.68      0.89 o 
  -4  -2 -13        0.14        0.06      0.63 o 
  -4  -2 -14      109.78      102.09      1.65 o 
  -4  -2 -15        2.97        2.70      0.65 o 
  -4  -2 -16        7.70        8.49      1.22 o 
  -4  -2 -17       35.24       32.85      1.15 o 
  -4  -2 -18       54.90       51.65      1.29 o 
  -4  -2 -19       18.27       20.11      0.90 o 
  -4  -2 -20       27.65       31.81      0.99 o 
  -4  -2 -21        4.30        3.98      0.57 o 
  -4  -2 -22       19.80       20.80      0.72 o 
  -4  -2 -23        0.17        0.55      0.39 o 
  -4  -2 -24        0.08        0.07      0.30 o 
   4   3 -28        7.17        9.67      0.51 o 
   4   3 -27       25.15       27.92      0.80 o 
   4   3 -26        7.77        7.11      1.16 o 
  -4  -3  25       17.53       19.13      0.93 o 
  -4  -3  24        1.98        3.12      0.82 o 
  -4  -3  23        0.01        0.72      0.84 o 
  -4  -3  22       10.35        9.62      0.99 o 
  -4  -3  21      100.25      104.95      4.25 o 
  -4  -3  20        7.79        8.53      1.86 o 
  -4  -3  19        0.01       -0.71      1.94 o 
  -4  -3  18       69.51       64.46      1.77 o 
  -4  -3  17       19.44       17.45      1.19 o 
  -4  -3  16       38.12       37.56      2.06 o 
  -4  -3  15       31.32       29.49      1.25 o 
  -4  -3  14        4.42        4.88      1.35 o 
  -4  -3  13        0.26        0.83      1.23 o 
  -4  -3  12        3.72        4.07      1.24 o 
  -4  -3  11      107.54       92.24      2.41 o 
  -4  -3  10        8.49        7.97      1.20 o 
  -4  -3   9        0.46        2.84      1.55 o 
  -4  -3   8      142.07      137.11      9.42 o 
  -4  -3   7       41.11       43.55      2.31 o 
  -4  -3   6      124.84      125.30      3.52 o 
  -4  -3   5       47.33       43.45      2.86 o 
  -4  -3   4      257.05      256.01     25.91 o 
  -4  -3   3      268.00      242.94      5.09 o 
  -4  -3   2       38.01       34.39      2.31 o 
  -4  -3   1      157.10      138.48      4.05 o 
  -4  -3   0       31.08       21.61      2.12 o 
  -4  -3  -1      139.54      116.41      3.85 o 
  -4  -3  -2      379.19      349.58      6.29 o 
  -4  -3  -3       50.22       53.06      2.69 o 
  -4  -3  -4       65.19       62.73      1.58 o 
  -4  -3  -5       11.55       11.65      0.97 o 
  -4  -3  -6       19.76       21.64      1.16 o 
  -4  -3  -7       42.32       39.04      1.14 o 
  -4  -3  -8        0.25        0.62      1.20 o 
  -4  -3  -9       20.42       18.42      0.94 o 
  -4  -3 -10       38.41       41.42      1.61 o 
  -4  -3 -11       11.92       12.33      0.86 o 
  -4  -3 -12      205.13      202.18     10.66 o 
  -4  -3 -13        0.85        1.22      0.67 o 
  -4  -3 -14       12.00       10.46      0.81 o 
  -4  -3 -15      163.30      158.75      2.26 o 
  -4  -3 -16        0.17        0.56      0.61 o 
  -4  -3 -17        4.92        5.59      0.67 o 
  -4  -3 -18      143.73      136.17      1.88 o 
  -4  -3 -19       73.17       63.58      1.28 o 
  -4  -3 -20       38.13       41.73      1.02 o 
  -4  -3 -21       71.44       75.88      1.19 o 
  -4  -3 -22       36.99       36.22      0.77 o 
  -4  -3 -23        6.11        7.05      0.40 o 
   4   4 -28       23.48       23.79      0.57 o 
   4   4 -27        5.34        6.04      0.46 o 
  -4  -4  26        4.12        4.09      0.51 o 
  -4  -4  25       63.58       71.06      1.20 o 
  -4  -4  24        1.51        2.48      0.76 o 
  -4  -4  23        3.99        4.52      0.83 o 
  -4  -4  22       32.98       29.64      1.15 o 
  -4  -4  21       12.04       11.93      0.99 o 
  -4  -4  20        2.74        3.43      1.17 o 
  -4  -4  19      119.05      113.92      2.14 o 
  -4  -4  18      370.83      359.51     17.91 o 
  -4  -4  17       25.21       20.89      1.15 o 
  -4  -4  16       17.29       15.14      1.21 o 
  -4  -4  15       68.82       60.15      1.76 o 
  -4  -4  14       79.18       71.14      1.84 o 
  -4  -4  13       64.87       58.95      1.72 o 
  -4  -4  12      841.83      682.61     25.66 o 
  -4  -4  11       77.14       66.17      3.59 o 
  -4  -4  10       11.36       13.62      2.23 o 
  -4  -4   9      470.80      479.09     14.65 o 
  -4  -4   8       68.07       84.15      2.46 o 
  -4  -4   7       49.29       56.19      2.64 o 
  -4  -4   6      720.74      617.16     60.37 o 
  -4  -4   5       77.33       60.28      1.79 o 
  -4  -4   4      116.25      103.57      2.24 o 
  -4  -4   3       24.90       25.62      2.69 o 
  -4  -4   2     1337.92     1205.04     49.36 o 
  -4  -4   1       36.90       33.23      1.12 o 
  -4  -4   0        3.78        5.32      1.20 o 
  -4  -4  -1        0.88        1.21      0.74 o 
  -4  -4  -2      375.05      341.95      4.32 o 
  -4  -4  -3      322.41      292.34      2.92 o 
  -4  -4  -4      819.71      787.84     22.00 o 
  -4  -4  -5      441.66      440.72      4.89 o 
  -4  -4  -6       55.11       62.85      1.52 o 
  -4  -4  -7      313.98      302.44      2.92 o 
  -4  -4  -8      145.95      127.64      4.43 o 
  -4  -4  -9       43.13       39.09      1.55 o 
  -4  -4 -10       18.00       20.01      1.00 o 
  -4  -4 -11       33.05       34.85      1.18 o 
  -4  -4 -12      110.87      116.93      1.96 o 
  -4  -4 -13        5.56        4.43      0.70 o 
  -4  -4 -14      127.88      131.42      1.97 o 
  -4  -4 -15        0.37        0.27      0.61 o 
  -4  -4 -16        0.01        0.65      0.58 o 
  -4  -4 -17        3.22        2.65      0.59 o 
  -4  -4 -18        9.91        8.31      0.66 o 
  -4  -4 -19        6.68        5.42      0.58 o 
  -4  -4 -20       14.38       16.66      0.64 o 
  -4  -4 -21        0.33        0.40      0.38 o 
  -4  -4 -22        2.15        2.21      0.30 o 
   4   5 -27        1.17        0.41      0.34 o 
  -4  -5  26       18.93       23.73      0.86 o 
   4   5 -25        5.42        7.02      0.90 o 
  -4  -5  24        5.76        6.39      0.71 o 
  -4  -5  23       14.74       18.90      0.89 o 
  -4  -5  22        4.64        5.46      0.82 o 
  -4  -5  21       16.19       17.19      1.02 o 
  -4  -5  20       34.22       31.77      1.20 o 
  -4  -5  19        8.16        9.06      0.90 o 
  -4  -5  18        7.09        7.66      0.93 o 
  -4  -5  17       14.01       14.18      1.12 o 
  -4  -5  16      147.40      144.32      2.40 o 
  -4  -5  15      121.87      103.15      2.12 o 
  -4  -5  14        1.14        0.63      0.97 o 
  -4  -5  13       12.99       10.92      1.07 o 
  -4  -5  12        0.10        0.63      0.85 o 
  -4  -5  11       12.27       10.31      1.06 o 
  -4  -5  10        6.09        6.78      1.04 o 
  -4  -5   9       18.55       15.09      1.09 o 
  -4  -5   8       16.23       19.20      7.18 o 
  -4  -5   7       31.52       26.58      1.12 o 
  -4  -5   6        2.40        2.49      1.00 o 
  -4  -5   5       69.67       58.80      1.96 o 
  -4  -5   4      221.68      192.10      2.46 o 
  -4  -5   3      114.08      102.92      1.84 o 
  -4  -5   2      107.85       95.28      1.75 o 
  -4  -5   1       75.70       77.81      3.72 o 
  -4  -5   0      127.48      120.44      3.75 o 
  -4  -5  -1        2.94        2.03      0.73 o 
  -4  -5  -2      149.63      129.19      9.32 o 
  -4  -5  -3      826.14      703.02      4.58 o 
  -4  -5  -4       16.34       14.23      0.95 o 
  -4  -5  -5       28.48       23.75      2.02 o 
  -4  -5  -6      105.43      100.44      8.22 o 
  -4  -5  -7       14.94       18.57      1.01 o 
  -4  -5  -8      316.26      300.29      3.02 o 
  -4  -5  -9       62.23       57.49      2.66 o 
  -4  -5 -10       33.92       36.35      1.57 o 
  -4  -5 -11       44.81       47.98      1.32 o 
  -4  -5 -12        2.24        2.86      0.68 o 
  -4  -5 -13       41.30       46.51      1.23 o 
  -4  -5 -14       12.71       12.24      0.77 o 
  -4  -5 -15        7.48        8.70      0.80 o 
  -4  -5 -16        0.65        1.07      0.54 o 
  -4  -5 -17        0.02        0.38      0.47 o 
  -4  -5 -18       13.87       13.17      0.60 o 
  -4  -5 -19       12.79       13.28      0.53 o 
  -4  -5 -20        2.59        2.37      0.33 o 
   4   6 -25        6.42        8.27      0.45 o 
  -4  -6  24       35.89       44.20      2.17 o 
  -4  -6  23       36.02       44.89      0.92 o 
  -4  -6  22        4.30        5.15      0.75 o 
  -4  -6  21        6.06        5.27      0.80 o 
  -4  -6  20       41.73       41.47      1.20 o 
  -4  -6  19        3.09        2.18      0.79 o 
  -4  -6  18        2.93        3.64      0.88 o 
  -4  -6  17        6.50        6.57      0.98 o 
  -4  -6  16       18.13       14.55      1.12 o 
  -4  -6  15        0.71       -0.85      0.89 o 
  -4  -6  14        3.24        3.51      0.92 o 
  -4  -6  13        0.94        0.50      0.87 o 
  -4  -6  12        6.61        4.46      0.93 o 
  -4  -6  11      127.43      114.54      1.97 o 
  -4  -6  10       79.53       59.64      6.37 o 
  -4  -6   9       85.42       80.12     17.77 o 
  -4  -6   8        7.70        6.32      0.84 o 
  -4  -6   7       19.16       14.72      0.96 o 
  -4  -6   6        1.95        1.99      0.75 o 
  -4  -6   5        2.49        2.75      0.78 o 
  -4  -6   4        4.98        2.13      0.75 o 
  -4  -6   3      129.49       99.58      1.85 o 
  -4  -6   2        2.88        2.54      0.72 o 
  -4  -6   1        1.04        0.22      0.69 o 
  -4  -6   0       38.86       38.85      1.93 o 
  -4  -6  -1       11.08       12.13      0.86 o 
  -4  -6  -2       21.14       20.66      1.04 o 
  -4  -6  -3       83.08       74.34      5.28 o 
  -4  -6  -4       23.29       22.26      1.46 o 
  -4  -6  -5       34.75       33.43      1.33 o 
  -4  -6  -6      195.43      180.18     15.18 o 
  -4  -6  -7       71.82       77.73      2.98 o 
  -4  -6  -8       19.05       18.50      0.95 o 
  -4  -6  -9       53.63       53.49      1.30 o 
  -4  -6 -10       31.87       35.07      1.09 o 
  -4  -6 -11        0.90        1.63      0.60 o 
  -4  -6 -12       29.12       29.34      0.94 o 
  -4  -6 -13        6.89       11.13      0.67 o 
  -4  -6 -14       11.78       11.75      0.65 o 
  -4  -6 -15        2.55        2.60      0.48 o 
  -4  -6 -16        0.60        0.73      0.40 o 
  -4  -6 -17        4.86        3.14      0.33 o 
   4   7 -23       13.68       17.22      0.54 o 
  -4  -7  21        8.56        7.20      1.82 o 
  -4  -7  20       12.70       15.68      0.84 o 
  -4  -7  19        7.95        8.08      0.77 o 
  -4  -7  18       11.95       11.40      0.83 o 
  -4  -7  17       11.34       11.84      0.95 o 
  -4  -7  16       12.81       12.05      0.98 o 
  -4  -7  15       26.12       23.76      1.11 o 
  -4  -7  14        6.14        5.60      0.88 o 
  -4  -7  13       49.33       40.34      1.30 o 
  -4  -7  12       21.40       20.27      2.09 o 
  -4  -7  11       32.72       30.45      1.52 o 
  -4  -7  10        5.86        7.03      0.80 o 
  -4  -7   9        2.85        3.08      0.74 o 
  -4  -7   8       79.54       58.35      1.47 o 
  -4  -7   7       66.10       46.52      1.35 o 
  -4  -7   6        0.72        0.54      0.69 o 
  -4  -7   5       20.12       18.65      1.00 o 
  -4  -7   4       41.62       43.16      1.32 o 
  -4  -7   3        0.30        1.07      0.65 o 
  -4  -7   2      109.44       88.93      1.70 o 
  -4  -7   1      280.60      279.65     33.36 o 
  -4  -7   0      158.78      151.04      1.99 o 
  -4  -7  -1        3.22        2.84      0.71 o 
  -4  -7  -2       10.45       10.83      0.83 o 
  -4  -7  -3       11.44       10.48      0.82 o 
  -4  -7  -4        0.51        0.48      0.62 o 
  -4  -7  -5       54.94       55.66      4.74 o 
  -4  -7  -6       41.49       45.96      3.27 o 
  -4  -7  -7        3.11        4.43      0.67 o 
  -4  -7  -8        1.61        1.66      0.59 o 
  -4  -7  -9        0.26       -0.08      0.54 o 
  -4  -7 -10        1.76        1.42      0.59 o 
  -4  -7 -11        5.65        6.40      0.61 o 
  -4  -7 -12       26.87       33.30      0.89 o 
  -4  -7 -13        9.54        9.48      0.57 o 
  -4  -7 -14        0.19        0.37      0.40 o 
  -4  -7 -15        0.02        0.24      0.34 o 
   4   8 -20       13.94       15.90      0.48 o 
  -4  -8  19        4.24        4.40      0.56 o 
  -4  -8  18       36.70       40.35      0.89 o 
  -4  -8  17        0.27        0.03      0.60 o 
  -4  -8  16       14.87       14.16      0.82 o 
  -4  -8  15        6.54        4.44      0.70 o 
  -4  -8  14       39.89       38.81      1.07 o 
  -4  -8  13       20.73       20.56      0.99 o 
  -4  -8  12        3.25        3.67      0.63 o 
  -4  -8  11       10.43       10.14      0.75 o 
  -4  -8  10       20.69       21.91      0.90 o 
  -4  -8   9       17.57       16.16      0.86 o 
  -4  -8   8      145.75      126.91      1.87 o 
  -4  -8   7        0.81        2.05      0.66 o 
  -4  -8   6        4.18        2.14      0.64 o 
  -4  -8   5        3.33        3.45      0.69 o 
  -4  -8   4        2.12        2.58      0.64 o 
  -4  -8   3       21.50       17.90      0.88 o 
  -4  -8   2       36.77       31.66      2.09 o 
  -4  -8   1        2.13        2.16      0.61 o 
  -4  -8   0        6.32        7.38      1.69 o 
  -4  -8  -1       12.08       10.63      0.82 o 
  -4  -8  -2       64.76       66.80      2.65 o 
  -4  -8  -3        2.02        3.50      0.62 o 
  -4  -8  -4        1.19        2.22      0.57 o 
  -4  -8  -5        7.27        6.69      0.70 o 
  -4  -8  -6        0.84        1.06      0.53 o 
  -4  -8  -7        1.78        3.09      0.56 o 
  -4  -8  -8       36.83       40.24      0.86 o 
  -4  -8  -9        4.01        3.70      0.51 o 
  -4  -8 -10        4.32        5.49      0.49 o 
  -4  -8 -11        9.06       10.20      0.50 o 
  -4  -8 -12        4.05        5.84      0.39 o 
  -4  -9  16       20.98       22.60      0.67 o 
  -4  -9  15       28.82       27.16      0.76 o 
  -4  -9  13       65.15       63.53      0.95 o 
  -4  -9  12       11.93       10.14      0.54 o 
  -4  -9  11        5.87        6.41      0.55 o 
  -4  -9  10        9.69        6.87      0.59 o 
  -4  -9   9       11.98       10.28      0.64 o 
  -4  -9   8       25.10       22.47      0.81 o 
  -4  -9   7       11.75        9.15      0.65 o 
  -4  -9   6        7.68        6.51      0.65 o 
  -4  -9   5        0.07       -0.25      0.52 o 
  -4  -9   4        3.64        3.15      0.56 o 
  -4  -9   3        0.23        0.66      0.49 o 
  -4  -9   2        3.01        1.79      0.51 o 
  -4  -9   1        3.02        2.38      0.53 o 
  -4  -9   0       23.29       17.47      0.70 o 
  -4  -9  -1       25.22       26.86      0.76 o 
  -4  -9  -2        4.98        3.44      0.47 o 
  -4  -9  -3       13.63       12.14      0.56 o 
  -4  -9  -4        6.04        4.10      0.45 o 
  -4  -9  -5       12.01       13.02      0.51 o 
  -4  -9  -6        0.11        0.88      0.35 o 
  -4  -9  -7       23.48       25.94      0.56 o 
  -4 -10   8        7.09        5.94      0.40 o 
  -4 -10   7        1.78        1.60      0.37 o 
  -4 -10   6       44.04       38.15      0.71 o 
  -4 -10   5        0.06        0.39      0.36 o 
  -4 -10   4       26.47       25.15      0.61 o 
  -4 -10   3        0.06       -0.24      0.35 o 
  -4 -10   2        7.17        7.46      0.43 o 
  -4 -10   1        0.49        0.59      0.31 o 
  -5   9   6       13.07       15.86      0.52 o 
  -5   9   5        0.23        0.25      0.43 o 
  -5   9   4        0.52        0.39      0.47 o 
  -5   9   3       25.66       29.51      0.74 o 
  -5   9   2        3.44        3.50      0.56 o 
  -5   9   1       12.94       12.03      0.65 o 
  -5   9   0       11.39        9.86      0.64 o 
  -5   9  -1        3.47        3.00      0.58 o 
  -5   9  -2        1.71        1.61      0.54 o 
  -5   9  -3        0.05        0.50      0.47 o 
  -5   9  -4        3.61        5.53      0.69 o 
  -5   9  -5        0.78       -0.45      0.60 o 
  -5   9  -6        0.10        1.05      0.92 o 
  -5   9  -7        1.88        0.49      0.58 o 
  -5   9  -8        5.78        4.83      0.50 o 
  -5   9  -9        8.06        9.01      0.52 o 
  -5   9 -10        1.59        1.77      0.39 o 
  -5   8  13        5.26        4.93      0.46 o 
  -5   8  12        5.96        6.35      0.52 o 
  -5   8  11        1.00        0.33      0.48 o 
  -5   8  10        2.09        3.54      0.59 o 
  -5   8   9        0.91        0.86      0.53 o 
  -5   8   8        0.57       -0.01      0.54 o 
  -5   8   7        3.91        2.65      0.61 o 
  -5   8   6        0.56        1.09      0.61 o 
  -5   8   5        2.67        3.42      0.66 o 
  -5   8   4        1.89        2.33      0.66 o 
  -5   8   3       14.86       15.64      0.85 o 
  -5   8   2        0.65        2.10      0.77 o 
  -5   8   1      124.94      132.72      5.69 o 
  -5   8   0        0.27        2.88      1.11 o 
  -5   8  -1       24.29       30.40      0.98 o 
  -5   8  -2        9.63       12.79      0.77 o 
  -5   8  -3       23.20       18.30      0.82 o 
  -5   8  -4       15.62       14.68      0.80 o 
  -5   8  -5        3.12        2.98      0.68 o 
  -5   8  -6       10.69        9.71      0.71 o 
  -5   8  -7        2.05        1.82      0.62 o 
  -5   8  -8        0.47        1.16      0.56 o 
  -5   8  -9       14.55       18.20      0.76 o 
  -5   8 -10        0.01        0.04      1.24 o 
  -5   8 -11        0.47        1.24      0.52 o 
  -5   8 -12        7.10        6.38      0.53 o 
  -5   8 -13        1.74        0.52      0.44 o 
  -5   8 -14        8.64       12.05      0.51 o 
  -5   7  17        3.96        3.21      0.47 o 
  -5   7  16        1.15        1.45      0.49 o 
  -5   7  15        0.15        0.58      0.54 o 
  -5   7  14       25.05       25.45      0.80 o 
  -5   7  13        3.05        3.48      0.62 o 
  -5   7  12       33.77       34.52      0.89 o 
  -5   7  11        0.07        0.14      0.60 o 
  -5   7  10        4.31        5.55      0.70 o 
  -5   7   9        2.99        3.58      0.69 o 
  -5   7   8        0.17        0.58      0.67 o 
  -5   7   7        0.45        0.45      0.66 o 
  -5   7   6        1.18        1.98      0.67 o 
  -5   7   5        0.24        0.57      0.71 o 
  -5   7   4        1.04        1.82      0.72 o 
  -5   7   3        6.26        7.55      1.76 o 
  -5   7   2        6.74        6.63      1.08 o 
  -5   7   1      224.88      234.50      9.76 o 
  -5   7   0       28.29       34.20      1.12 o 
  -5   7  -1        0.28        2.76      0.73 o 
  -5   7  -2        7.21       10.74      0.82 o 
  -5   7  -3        5.67        5.34      0.75 o 
  -5   7  -4       35.46       37.29      1.06 o 
  -5   7  -5       49.49       51.28      1.18 o 
  -5   7  -6       14.06       17.41      0.87 o 
  -5   7  -7       11.40       13.21      1.28 o 
  -5   7  -8        1.47        0.87      0.66 o 
  -5   7  -9        6.24        7.25      0.72 o 
  -5   7 -10       24.65       28.42      0.85 o 
  -5   7 -11       15.71       18.52      0.80 o 
  -5   7 -12       24.18       24.57      0.82 o 
  -5   7 -13        0.10       -0.03      0.49 o 
  -5   7 -14        0.13        0.36      0.49 o 
  -5   7 -15       68.10       74.91      1.12 o 
  -5   7 -16        2.25        2.40      0.44 o 
  -5   7 -17        0.11        0.49      0.34 o 
  -5   6  20        2.87        4.56      0.46 o 
  -5   6  19       42.33       44.43      0.82 o 
  -5   6  18       12.80       12.92      0.68 o 
  -5   6  17        0.41        0.75      0.60 o 
  -5   6  16        6.66        7.70      0.68 o 
  -5   6  15       89.43       95.58      2.04 o 
  -5   6  14        8.19        9.07      0.68 o 
  -5   6  13       45.31       44.32      1.04 o 
  -5   6  12       31.76       38.04      1.01 o 
  -5   6  11       55.71       52.94      1.15 o 
  -5   6  10        0.35        0.70      0.69 o 
  -5   6   9       80.27       75.40      1.53 o 
  -5   6   8      121.22      108.25      3.62 o 
  -5   6   7        1.25        3.92      0.73 o 
  -5   6   6      129.09      113.18     10.99 o 
  -5   6   5      303.24      283.50     14.44 o 
  -5   6   4        0.11        2.77      0.77 o 
  -5   6   3       21.13       17.80      0.99 o 
  -5   6   2        3.25        5.38      1.34 o 
  -5   6   1        1.30        4.90      2.73 o 
  -5   6   0        0.29        3.46      0.81 o 
  -5   6  -1      129.80      138.50      1.97 o 
  -5   6  -2      269.26      311.22      6.62 o 
  -5   6  -3       99.76      115.04      1.67 o 
  -5   6  -4        0.27        4.27      0.77 o 
  -5   6  -5      103.50      116.20      1.65 o 
  -5   6  -6       50.34       63.96      1.28 o 
  -5   6  -7      148.03      181.26      3.73 o 
  -5   6  -8      317.91      311.26      2.43 o 
  -5   6  -9        4.40        7.19      0.74 o 
  -5   6 -10        2.31        2.70      0.66 o 
  -5   6 -11      162.37      163.64      6.16 o 
  -5   6 -12        0.08        0.64      0.55 o 
  -5   6 -13        0.01       -0.16      0.60 o 
  -5   6 -14        7.29        8.09      0.70 o 
  -5   6 -15        3.51        1.74      0.56 o 
  -5   6 -16        4.58        6.58      0.59 o 
  -5   6 -17       36.16       38.86      0.84 o 
  -5   6 -18       42.61       37.70      0.73 o 
  -5   5  22        9.27        9.89      0.64 o 
  -5   5  21        0.02        0.95      0.53 o 
  -5   5  20        1.94        2.67      0.61 o 
  -5   5  19       16.46       17.91      0.76 o 
  -5   5  18        1.42        1.85      0.65 o 
  -5   5  17        9.84       11.02      1.23 o 
  -5   5  16       15.88       13.87      1.19 o 
  -5   5  15       15.15       17.06      0.84 o 
  -5   5  14        0.52        1.06      0.76 o 
  -5   5  13       97.80      100.71      1.54 o 
  -5   5  12       94.90       92.27      1.52 o 
  -5   5  11        0.34        1.79      0.77 o 
  -5   5  10       37.84       36.33      1.13 o 
  -5   5   9        1.60        1.94      0.78 o 
  -5   5   8        4.04        4.05      0.81 o 
  -5   5   7      116.27      112.18      9.53 o 
  -5   5   6      809.50      722.49     41.40 o 
  -5   5   5       39.52       43.34      1.33 o 
  -5   5   4       33.68       39.87      1.30 o 
  -5   5   3      342.55      337.39      9.31 o 
  -5   5   2       18.50       23.26      1.07 o 
  -5   5   1        5.82        7.73      0.85 o 
  -5   5   0      477.83      452.44     14.85 o 
  -5   5  -1      683.97      638.39     14.97 o 
  -5   5  -2        0.57        8.62      4.71 o 
  -5   5  -3      380.46      384.47      2.82 o 
  -5   5  -4      305.81      284.41      2.44 o 
  -5   5  -5       15.71       23.82      0.94 o 
  -5   5  -6        0.32        2.58      0.70 o 
  -5   5  -7       95.77      106.36      1.61 o 
  -5   5  -8        0.06        1.06      0.68 o 
  -5   5  -9        0.23        3.65      0.73 o 
  -5   5 -10      703.08      740.50     35.41 o 
  -5   5 -11       78.92       74.53      1.63 o 
  -5   5 -12       21.17       24.18      1.05 o 
  -5   5 -13       31.04       31.38      1.09 o 
  -5   5 -14        0.15        0.85      0.65 o 
  -5   5 -15        4.51        5.50      0.65 o 
  -5   5 -16       88.84       90.43      1.44 o 
  -5   5 -17       39.78       43.78      0.99 o 
  -5   5 -18       28.13       28.93      0.77 o 
  -5   5 -19        6.46        6.28      0.48 o 
  -5   4  23       21.29       21.55      0.75 o 
  -5   4  22        9.63       11.90      0.82 o 
  -5   4  21       10.09       15.02      0.92 o 
  -5   4  20       63.80       62.34      1.15 o 
  -5   4  19        0.02        0.45      0.58 o 
  -5   4  18        3.74        5.80      0.76 o 
  -5   4  18       10.17        8.87      0.90 o 
  -5   4  17       82.43       85.49      1.47 o 
  -5   4  16        1.48        0.46      0.68 o 
  -5   4  15        0.31        0.86      0.72 o 
  -5   4  14      123.58      129.94      1.83 o 
  -5   4  13      142.86      139.06      2.03 o 
  -5   4  12        2.42        6.47      0.88 o 
  -5   4  11      240.78      252.88     20.09 o 
  -5   4  10      133.03      130.39      4.13 o 
  -5   4   9       10.79       10.87      1.06 o 
  -5   4   8       39.85       40.22      1.21 o 
  -5   4   7       14.22       12.51      0.95 o 
  -5   4   6       71.63       64.36      1.51 o 
  -5   4   5       11.88       11.47      0.95 o 
  -5   4   4      158.87      155.57      3.47 o 
  -5   4   3        8.02        7.90      0.89 o 
  -5   4   2        8.64        9.77      0.89 o 
  -5   4   1        6.92        8.70      0.85 o 
  -5   4   0       75.24       72.87      1.50 o 
  -5   4  -1        6.55        8.61      0.82 o 
  -5   4  -2       40.60       48.42      3.58 o 
  -5   4  -3      162.73      150.30      4.41 o 
  -5   4  -4       87.92       91.64      1.49 o 
  -5   4  -5       37.48       40.64      5.51 o 
  -5   4  -6       18.47       12.19      0.82 o 
  -5   4  -7       21.36       20.22      0.96 o 
  -5   4  -8        2.17        4.05      0.69 o 
  -5   4  -9        1.24        2.39      0.69 o 
  -5   4 -10       45.65       40.70      3.40 o 
  -5   4 -11        5.84        6.30      0.72 o 
  -5   4 -12       27.68       25.02      0.96 o 
  -5   4 -13        0.19        0.89      0.67 o 
  -5   4 -14        3.75        4.49      0.63 o 
  -5   4 -15       36.28       33.32      0.97 o 
  -5   4 -16        0.13        0.62      0.51 o 
  -5   4 -17       49.28       50.44      0.98 o 
  -5   4 -18       18.32       20.79      0.66 o 
  -5   4 -19       12.59       12.75      0.61 o 
  -5   4 -20        0.13        0.29      0.35 o 
  -5   3  24        4.11        4.42      0.66 o 
   5  -3 -23        0.71        0.84      0.36 o 
  -5   3  23        1.09        0.90      0.73 o 
   5  -3 -22        1.70        3.24      0.45 o 
   5  -3 -21        2.07        2.23      0.49 o 
  -5   3  21       79.01       90.15      1.19 o 
  -5   3  20       90.51       98.30      1.38 o 
  -5   3  19       72.83       78.42      1.40 o 
  -5   3  18      202.73      192.54      1.94 o 
  -5   3  17       22.63       25.07      1.23 o 
  -5   3  16        1.74        1.01      0.83 o 
  -5   3  15      210.94      191.95      2.30 o 
  -5   3  14      141.20      119.86      2.06 o 
  -5   3  13       48.94       45.93      1.52 o 
  -5   3  12      127.48      108.04      1.91 o 
  -5   3  11      494.39      444.54      3.54 o 
  -5   3  10        6.89        5.15      0.80 o 
  -5   3  10       85.95       74.19      1.69 o 
  -5   3   9        1.14       -0.15      0.90 o 
  -5   3   9        1.80        1.88      0.93 o 
  -5   3   8        8.97        7.03      0.86 o 
  -5   3   7       48.09       47.97      1.31 o 
  -5   3   6       80.95       76.58      1.55 o 
  -5   3   5       14.50       13.69      1.01 o 
  -5   3   4       83.11       69.64      1.94 o 
  -5   3   3       87.72       89.90      2.31 o 
  -5   3   2       18.98       26.64      1.26 o 
  -5   3   1       74.75       81.73      1.84 o 
  -5   3   0       58.63       51.98      1.24 o 
  -5   3  -1       72.86       65.51      1.61 o 
  -5   3  -2       80.07       70.92      1.47 o 
  -5   3  -3        0.09        1.37      0.65 o 
  -5   3  -4        3.52        6.00      0.75 o 
  -5   3  -5       15.30       10.02      0.81 o 
  -5   3  -6      174.79      171.52      2.13 o 
  -5   3  -7        0.21        0.37      0.65 o 
  -5   3  -8      225.51      181.43      4.67 o 
  -5   3  -9       98.77       86.74      1.66 o 
  -5   3 -10        1.66        2.29      0.79 o 
  -5   3 -11        2.08        2.09      0.67 o 
  -5   3 -12        6.85        7.87      1.37 o 
  -5   3 -13       31.71       27.57      1.03 o 
  -5   3 -14       33.33       27.90      1.00 o 
  -5   3 -15        6.94        5.59      0.65 o 
  -5   3 -16       17.82       20.56      1.92 o 
  -5   3 -17       18.98       22.02      0.80 o 
  -5   3 -18       10.80       10.15      0.60 o 
  -5   3 -19       17.19       18.46      0.63 o 
  -5   3 -20        0.26        0.61      0.54 o 
  -5   2  25       22.37       23.62      0.76 o 
   5  -2 -24        7.69        8.58      0.46 o 
   5  -2 -23        1.78        1.51      0.47 o 
  -5   2  23       18.46       20.07      0.78 o 
   5  -2 -22        7.19        8.74      0.57 o 
  -5   2  22       20.25       23.96      0.96 o 
   5  -2 -21       11.14       14.00      0.68 o 
  -5   2  21       11.18       12.00      0.97 o 
   5  -2 -20        3.17        4.17      0.59 o 
  -5   2  20       17.27       17.41      1.05 o 
   5  -2 -19        0.31        0.52      0.63 o 
  -5   2  19        0.36       -1.03      1.03 o 
  -5   2  18       28.37       29.12      1.07 o 
  -5   2  18       50.88       44.72      1.47 o 
  -5   2  17        9.67       10.44      0.90 o 
  -5   2  17       10.59        6.57      1.22 o 
  -5   2  16        2.02        3.57      0.82 o 
  -5   2  16       20.76       17.94      1.29 o 
  -5   2  15       35.24       41.79      1.22 o 
  -5   2  15      133.99      114.98      2.04 o 
  -5   2  14       39.14       32.92      1.39 o 
  -5   2  13       86.11       76.17      1.76 o 
  -5   2  12      101.76      103.13      7.30 o 
  -5   2  11      134.34      126.39      2.13 o 
  -5   2  11      150.19      141.53      1.85 o 
  -5   2  10       77.42       69.75      1.38 o 
  -5   2  10       79.52       76.61      1.85 o 
  -5   2   9        5.75        4.34      2.18 o 
  -5   2   8       74.13       68.78      2.98 o 
  -5   2   7       31.47       31.45      1.50 o 
  -5   2   6       34.24       36.95      1.67 o 
  -5   2   6       46.33       39.72      1.28 o 
  -5   2   5       17.31       15.86      1.21 o 
  -5   2   5       25.07       16.16      1.06 o 
  -5   2   4        9.07        6.67      0.93 o 
  -5   2   3        6.29        6.66      0.89 o 
  -5   2   2      228.47      234.68      2.23 o 
  -5   2   1       72.04       82.13      1.41 o 
  -5   2   0       36.99       41.11      1.73 o 
  -5   2  -1       10.52       15.30      0.81 o 
  -5   2  -2       28.64       30.85      1.08 o 
  -5   2  -3       57.13       62.51      1.34 o 
  -5   2  -4       95.65       93.19      1.61 o 
  -5   2  -5        0.78        1.67      1.02 o 
  -5   2  -6       96.91       84.74      1.56 o 
  -5   2  -7      233.18      210.27      2.18 o 
  -5   2  -8      104.30      101.30      1.62 o 
  -5   2  -9       45.30       49.14      1.40 o 
  -5   2 -10      119.58      105.87      2.70 o 
  -5   2 -11       54.82       45.00      1.26 o 
  -5   2 -12        3.32        2.47      0.65 o 
  -5   2 -13        6.26        5.97      0.71 o 
  -5   2 -14        0.03        0.12      0.61 o 
  -5   2 -15        7.98        6.67      0.68 o 
  -5   2 -16       18.35       18.91      0.84 o 
  -5   2 -17       27.07       27.58      0.89 o 
  -5   2 -18       23.43       23.73      0.79 o 
  -5   2 -19        2.81        3.07      0.48 o 
  -5   2 -20        4.88        5.69      0.45 o 
  -5   2 -21        4.87        5.16      0.36 o 
  -5   1  26        3.45        2.32      0.44 o 
   5  -1 -25       12.99       14.97      0.52 o 
   5  -1 -24       10.37       14.17      0.59 o 
  -5   1  24       12.56       13.72      0.78 o 
   5  -1 -23       17.07       17.86      0.70 o 
  -5   1  23       18.29       17.25      0.96 o 
   5  -1 -22       12.11       15.15      0.78 o 
  -5   1  22       17.37       16.11      1.05 o 
  -5   1  21        4.95        6.97      0.72 o 
  -5   1  21        5.23        4.82      1.04 o 
   5  -1 -20       17.89       18.54      1.68 o 
  -5   1  20       23.19       23.61      1.25 o 
  -5   1  19       15.14       20.61      2.07 o 
  -5   1  18       10.10        9.42      0.88 o 
  -5   1  17        0.51        1.27      0.81 o 
  -5   1  16       19.15       23.79      1.05 o 
  -5   1  15       14.19       15.56      1.00 o 
  -5   1  14       10.98       11.01      0.94 o 
  -5   1  13        4.91        1.93      0.81 o 
  -5   1  13       14.22        9.26      1.00 o 
  -5   1  12       30.15       28.97      1.21 o 
  -5   1  11       20.91       24.20      1.03 o 
  -5   1  10      225.95      228.35      8.89 o 
  -5   1   9       36.76       30.94      1.61 o 
  -5   1   8        0.19       -0.76      1.73 o 
  -5   1   8       63.44       51.01      1.40 o 
  -5   1   7       34.59       28.77      1.10 o 
  -5   1   6       65.00       52.14      1.31 o 
  -5   1   6       65.10       64.82      1.61 o 
  -5   1   5       48.43       50.66      1.78 o 
  -5   1   4       39.87       40.64      1.68 o 
  -5   1   3       80.60      100.90      1.76 o 
  -5   1   2        7.05        3.20      0.72 o 
  -5   1   1       77.48       75.59      1.36 o 
  -5   1   0       64.91       65.01      1.56 o 
  -5   1  -1        5.79        2.27      0.75 o 
  -5   1  -2       30.24       30.92      1.22 o 
  -5   1  -3      142.66      136.19      2.21 o 
  -5   1  -4        7.14        3.84      0.70 o 
  -5   1  -5       65.28       53.50      1.64 o 
  -5   1  -6       12.05        9.46      0.80 o 
  -5   1  -7       60.96       65.61      1.35 o 
  -5   1  -8       10.21       10.16      0.84 o 
  -5   1  -9        0.85        1.04      0.67 o 
  -5   1 -10       91.20       77.08      1.92 o 
  -5   1 -11        0.06       -0.26      0.62 o 
  -5   1 -12        4.30        4.10      0.71 o 
  -5   1 -13      122.73      105.55      1.76 o 
  -5   1 -14        4.37        5.44      0.82 o 
  -5   1 -15        5.95        5.23      0.72 o 
  -5   1 -16        8.42        9.45      0.70 o 
  -5   1 -17        2.76        2.54      0.56 o 
  -5   1 -18       28.76       30.17      0.85 o 
  -5   1 -19        2.07        2.60      0.48 o 
  -5   1 -20        0.02        0.34      0.42 o 
  -5   1 -21        9.68       10.61      0.47 o 
  -5   1 -22        9.20       10.25      0.37 o 
   5   0 -26        1.46        1.52      0.34 o 
   5   0 -25        2.23        2.81      0.48 o 
   5   0 -24       51.11       63.55      1.11 o 
   5   0 -23       32.32       32.48      1.43 o 
  -5   0  23       33.71       33.55      1.18 o 
   5   0 -22        1.98        2.12      1.01 o 
   5   0 -21        7.24        8.10      0.76 o 
   5   0 -20       29.54       30.79      2.85 o 
   5   0 -19        6.36        4.26      0.72 o 
   5   0 -18       12.33       13.18      1.66 o 
  -5   0  17        8.15        8.04      0.93 o 
  -5   0  16       18.64       20.95      1.07 o 
  -5   0  15       16.37       16.61      0.99 o 
  -5   0  14       14.10       13.32      0.98 o 
  -5   0  14       75.42       77.24      1.56 o 
  -5   0  13       18.34       15.83      0.94 o 
  -5   0  13       18.91       10.95      1.12 o 
  -5   0  12        0.64       -0.18      0.95 o 
  -5   0  11        0.20        0.49      0.99 o 
  -5   0  10      240.06      207.64     15.21 o 
  -5   0   9       28.01       25.31      1.26 o 
  -5   0   9       71.90       58.99      1.53 o 
  -5   0   8        2.98        3.32      0.88 o 
  -5   0   7      113.55      115.12      1.80 o 
  -5   0   6        3.68        3.28      0.96 o 
  -5   0   5       37.83       32.49      1.39 o 
  -5   0   4      367.87      386.05      8.68 o 
  -5   0   4      411.50      375.31      3.13 o 
  -5   0   3        0.52        0.90      0.82 o 
  -5   0   2       40.00       43.48      1.61 o 
  -5   0   2       44.74       47.64      1.38 o 
  -5   0   1       79.34       88.59      2.45 o 
  -5   0   0       51.83       47.30      1.64 o 
  -5   0   0       78.63       72.47      1.59 o 
  -5   0  -1        4.50        4.52      1.09 o 
  -5   0  -2        0.15       -0.41      0.68 o 
  -5   0  -3       51.64       44.49      1.76 o 
  -5   0  -4       94.09       83.27      2.60 o 
  -5   0  -5      142.26      124.72      1.81 o 
  -5   0  -6        0.11        1.20      0.78 o 
  -5   0  -7       19.32       20.51      1.17 o 
  -5   0  -8       28.27       25.74      1.05 o 
  -5   0  -9       13.86       13.48      0.87 o 
  -5   0 -10      255.25      209.33      7.50 o 
  -5   0 -11        1.35        1.31      0.65 o 
  -5   0 -12        5.47        6.29      3.70 o 
  -5   0 -12       18.34       15.46      1.13 o 
  -5   0 -13       31.97       28.92      1.03 o 
  -5   0 -14        1.58        1.30      0.59 o 
  -5   0 -14        8.37        6.22      0.91 o 
  -5   0 -15        0.50        1.00      0.65 o 
  -5   0 -15       10.68       12.95      0.96 o 
  -5   0 -16        7.88        9.84      0.84 o 
  -5   0 -17        0.41        0.40      0.50 o 
  -5   0 -18        7.83        6.15      0.56 o 
  -5   0 -19        1.81        2.93      0.49 o 
  -5   0 -20        3.26        2.84      0.45 o 
  -5   0 -21        0.40        0.49      0.35 o 
  -5   0 -22        3.06        2.93      0.30 o 
   5   1 -26        0.10        0.07      0.39 o 
   5   1 -25        2.92        3.17      0.53 o 
   5   1 -24      167.24      197.37     10.32 o 
  -5  -1  23       44.75       57.06      5.12 o 
   5   1 -22       48.12       57.61      4.36 o 
   5   1 -21       31.77       41.18      3.06 o 
  -5  -1  20      103.59      125.09     19.21 o 
   5   1 -19        5.31        7.23      2.46 o 
   5   1 -18        4.10        5.36      1.55 o 
  -5  -1  17       10.49        8.82      0.96 o 
  -5  -1  16        0.26        0.18      0.82 o 
  -5  -1  15        0.17        0.20      0.80 o 
  -5  -1  14       34.31       31.70      1.17 o 
  -5  -1  13       39.93       41.59      1.27 o 
  -5  -1  12       80.62       76.90      1.62 o 
  -5  -1  11       30.29       31.91      1.23 o 
  -5  -1  10      211.99      200.25      2.45 o 
  -5  -1   9       70.26       77.85      5.29 o 
  -5  -1   9       70.79       69.02      1.71 o 
  -5  -1   8        1.57        3.16      0.96 o 
  -5  -1   7      108.67       98.13      2.37 o 
  -5  -1   6       30.84       25.72      1.41 o 
  -5  -1   6       50.10       44.35      1.46 o 
  -5  -1   5        0.26        1.08      0.95 o 
  -5  -1   4      328.89      306.33      2.81 o 
  -5  -1   3        5.11        4.93      1.36 o 
  -5  -1   2      244.31      253.80      3.50 o 
  -5  -1   1        1.05        1.33      1.18 o 
  -5  -1   1        5.27        4.53      1.05 o 
  -5  -1   0      261.01      247.12      3.09 o 
  -5  -1   0      267.10      261.76      2.78 o 
  -5  -1  -1       11.54        8.52      1.04 o 
  -5  -1  -1       23.17       16.68      1.14 o 
  -5  -1  -2       17.99       12.78      0.98 o 
  -5  -1  -2       41.01       33.90      1.27 o 
  -5  -1  -3        0.16       -0.50      0.70 o 
  -5  -1  -4        9.54        7.94      1.01 o 
  -5  -1  -4       59.38       56.70      1.46 o 
  -5  -1  -5      262.13      241.53      2.40 o 
  -5  -1  -6        3.12        6.15      0.73 o 
  -5  -1  -7       23.59       21.49      1.23 o 
  -5  -1  -7      113.90      102.13      1.83 o 
  -5  -1  -8       63.73       52.74      1.36 o 
  -5  -1  -8      132.14      119.06      1.96 o 
  -5  -1  -9       18.07       14.64      0.91 o 
  -5  -1  -9       75.96       68.37      1.62 o 
  -5  -1 -10      397.61      316.81     15.77 o 
  -5  -1 -10      423.92      374.80      3.16 o 
  -5  -1 -11      146.89      126.56     15.51 o 
  -5  -1 -11      170.58      145.78      2.00 o 
  -5  -1 -12       27.88       27.08      1.04 o 
  -5  -1 -13        1.36        0.13      0.70 o 
  -5  -1 -13        7.87        6.80      0.92 o 
  -5  -1 -14       33.48       32.73      2.00 o 
  -5  -1 -14       52.55       46.39      1.26 o 
  -5  -1 -15        0.08       -0.11      0.55 o 
  -5  -1 -15        0.29       -0.06      0.75 o 
  -5  -1 -16       20.98       20.97      0.84 o 
  -5  -1 -17        0.06       -0.05      0.51 o 
  -5  -1 -18       19.43       20.96      0.79 o 
  -5  -1 -19       24.81       22.16      0.75 o 
  -5  -1 -20        6.78        9.24      0.51 o 
  -5  -1 -21        8.60       10.02      0.45 o 
   5   2 -26        0.33       -0.24      0.42 o 
   5   2 -25        0.02        0.08      0.49 o 
   5   2 -24        6.16        6.71      0.71 o 
   5   2 -23        7.03        9.31      0.72 o 
   5   2 -22       15.91       16.43      1.32 o 
   5   2 -21       22.13       24.65      3.00 o 
  -5  -2  20        0.17       -0.01      0.82 o 
  -5  -2  19        3.69        4.12      0.90 o 
  -5  -2  18        0.91        0.17      0.84 o 
  -5  -2  17        2.96        3.39      0.83 o 
  -5  -2  16        0.04        1.25      1.30 o 
  -5  -2  15      452.42      460.85      3.44 o 
  -5  -2  14       52.07       57.49      1.46 o 
  -5  -2  13        5.05        5.49      0.93 o 
  -5  -2  12       79.72       75.26      1.69 o 
  -5  -2  11        3.76        5.30      0.94 o 
  -5  -2  10       14.76       11.85      1.04 o 
  -5  -2   9      163.73      129.67      2.11 o 
  -5  -2   8      905.57      761.82      4.75 o 
  -5  -2   7       11.45       12.42      2.66 o 
  -5  -2   6       20.04       18.69      1.01 o 
  -5  -2   5      567.16      566.33      6.24 o 
  -5  -2   4       65.95       64.39      1.51 o 
  -5  -2   3      275.90      260.33      2.73 o 
  -5  -2   2     1337.50     1239.07      5.71 o 
  -5  -2   1      416.21      413.16      5.70 o 
  -5  -2   0       69.91       73.43      1.47 o 
  -5  -2  -1      906.05      868.02      5.09 o 
  -5  -2  -2      214.57      226.09      2.48 o 
  -5  -2  -3        8.72        6.78      0.74 o 
  -5  -2  -3       41.05       42.51      1.35 o 
  -5  -2  -4        8.95        6.13      0.75 o 
  -5  -2  -4       14.98       13.62      1.09 o 
  -5  -2  -5        0.98        0.67      0.72 o 
  -5  -2  -5        1.75        1.60      0.97 o 
  -5  -2  -6      117.61      108.29      2.50 o 
  -5  -2  -6      122.24      123.25      2.05 o 
  -5  -2  -7      172.52      168.91      2.31 o 
  -5  -2  -8      341.44      302.43      3.23 o 
  -5  -2  -8      427.14      398.21      3.34 o 
  -5  -2  -9       72.17       69.55      2.41 o 
  -5  -2  -9       72.45       72.80      1.65 o 
  -5  -2 -10       21.67       15.91      1.03 o 
  -5  -2 -11      304.99      243.03     14.61 o 
  -5  -2 -11      308.96      283.47      2.70 o 
  -5  -2 -12        2.02        2.62      0.64 o 
  -5  -2 -12        3.18        4.78      0.91 o 
  -5  -2 -13       13.71       11.69      0.89 o 
  -5  -2 -13       22.73       25.09      1.09 o 
  -5  -2 -14      297.95      284.57      2.83 o 
  -5  -2 -14      299.58      304.23      2.44 o 
  -5  -2 -15       86.18       94.35      1.63 o 
  -5  -2 -15       96.19      118.58      1.54 o 
  -5  -2 -16      124.92      122.77      1.72 o 
  -5  -2 -16      129.31      145.82      1.51 o 
  -5  -2 -17      114.44      112.78      1.56 o 
  -5  -2 -18      153.94      142.89      1.61 o 
  -5  -2 -19        0.56        0.41      0.42 o 
  -5  -2 -20        0.08        0.19      0.35 o 
  -5  -2 -21        1.29        1.45      0.29 o 
  -5  -3  26        0.10       -0.24      0.46 o 
   5   3 -25        3.40        5.40      0.52 o 
   5   3 -24        3.41        4.92      0.58 o 
   5   3 -23      179.40      202.27      9.28 o 
   5   3 -22      298.38      326.38     23.56 o 
  -5  -3  21       68.14       73.20      1.41 o 
  -5  -3  20      119.33      117.23      1.74 o 
  -5  -3  19      117.58      120.36      1.80 o 
  -5  -3  18        0.31        2.00      1.09 o 
  -5  -3  17       17.94       18.02      1.51 o 
  -5  -3  16      292.53      306.13      2.82 o 
  -5  -3  15      127.28      122.42      1.95 o 
  -5  -3  14       38.62       43.87      1.41 o 
  -5  -3  13      810.91      739.85      4.68 o 
  -5  -3  12      590.32      509.26      3.97 o 
  -5  -3  11        2.40        4.64      0.91 o 
  -5  -3  10       59.86       44.62      1.44 o 
  -5  -3   9       81.52       68.62      1.67 o 
  -5  -3   8      158.38      116.48      2.05 o 
  -5  -3   7       35.59       33.03      4.45 o 
  -5  -3   6     1434.07     1285.51     29.04 o 
  -5  -3   5      928.41      811.10      5.37 o 
  -5  -3   4      125.62      119.00      2.75 o 
  -5  -3   3      476.33      431.67     13.33 o 
  -5  -3   2      488.87      455.92      3.58 o 
  -5  -3   1       98.58       94.52      1.75 o 
  -5  -3   0      363.29      358.64      3.15 o 
  -5  -3  -1      605.31      598.44     10.32 o 
  -5  -3  -2      206.28      198.94      2.51 o 
  -5  -3  -3      316.04      300.06      6.36 o 
  -5  -3  -4      623.24      539.54     21.13 o 
  -5  -3  -5        3.88        3.69      0.77 o 
  -5  -3  -5       11.14       10.71      1.14 o 
  -5  -3  -6      135.66      128.64      2.06 o 
  -5  -3  -7       44.91       47.49      1.47 o 
  -5  -3  -8      342.32      327.36     20.09 o 
  -5  -3  -8      343.95      336.43      3.08 o 
  -5  -3  -9        0.69        2.23      0.70 o 
  -5  -3 -10      206.56      185.83     23.74 o 
  -5  -3 -10      289.64      295.36      2.78 o 
  -5  -3 -11       33.17       27.22      2.23 o 
  -5  -3 -11       33.38       29.19      1.12 o 
  -5  -3 -12       11.26       11.99      0.82 o 
  -5  -3 -12       12.26       13.24      0.93 o 
  -5  -3 -13        0.02        0.83      0.63 o 
  -5  -3 -13       55.42       61.67      1.30 o 
  -5  -3 -14        9.57        9.31      0.74 o 
  -5  -3 -14       12.08       13.14      0.85 o 
  -5  -3 -15        1.47        1.99      0.58 o 
  -5  -3 -15        1.48        7.01      0.70 o 
  -5  -3 -16       28.59       29.15      0.89 o 
  -5  -3 -17        9.48       11.98      0.62 o 
  -5  -3 -18        4.79        5.67      0.48 o 
  -5  -3 -19       20.08       19.20      0.55 o 
  -5  -4  25        0.18        1.51      0.52 o 
   5   4 -24        0.99        1.52      1.03 o 
   5   4 -23       17.60       20.65      1.09 o 
  -5  -4  22        4.56        4.22      0.75 o 
  -5  -4  21        0.35        0.04      0.78 o 
  -5  -4  20        0.14       -0.21      0.77 o 
  -5  -4  19       30.42       29.58      1.83 o 
  -5  -4  18       20.37       22.11      1.92 o 
  -5  -4  17      164.97      166.76      2.05 o 
  -5  -4  16        9.96        9.57      0.90 o 
  -5  -4  15        0.65        3.33      0.89 o 
  -5  -4  14        1.58        4.87      0.91 o 
  -5  -4  13        5.40        6.04      0.97 o 
  -5  -4  12       75.74       68.33      1.68 o 
  -5  -4  11       31.91       28.85      1.28 o 
  -5  -4  10      240.66      198.96      2.67 o 
  -5  -4   9       71.42       52.72      1.55 o 
  -5  -4   8      110.22       99.99     15.70 o 
  -5  -4   7       45.19       44.89      3.49 o 
  -5  -4   6       83.08       79.72      1.73 o 
  -5  -4   5       20.83       18.94      1.77 o 
  -5  -4   4       45.24       42.02      3.18 o 
  -5  -4   3        0.24        4.29      0.80 o 
  -5  -4   2       24.06       24.72      1.11 o 
  -5  -4   1      269.71      250.39      5.04 o 
  -5  -4   0      513.65      494.55      7.90 o 
  -5  -4  -1       10.43       10.89      1.63 o 
  -5  -4  -2        4.72        5.76      0.83 o 
  -5  -4  -3       26.57       26.16      1.44 o 
  -5  -4  -4        1.56        2.33      0.74 o 
  -5  -4  -5        0.21       -0.55      0.70 o 
  -5  -4  -6        6.99        6.55      0.82 o 
  -5  -4  -7       73.72       72.18      1.48 o 
  -5  -4  -8       10.38       11.16      0.83 o 
  -5  -4  -9       88.35       85.61      8.42 o 
  -5  -4  -9      154.10      165.59      2.19 o 
  -5  -4 -10       39.58       39.55      4.26 o 
  -5  -4 -10       39.93       44.05      1.28 o 
  -5  -4 -11       41.71       39.00      1.76 o 
  -5  -4 -11       51.89       56.02      1.32 o 
  -5  -4 -12        3.26        3.33      0.61 o 
  -5  -4 -12       13.93       14.65      0.89 o 
  -5  -4 -13        0.35        0.13      0.52 o 
  -5  -4 -13        6.97        9.49      0.73 o 
  -5  -4 -14        4.67        3.44      0.55 o 
  -5  -4 -14        5.62        4.02      0.66 o 
  -5  -4 -15        2.00        1.72      0.48 o 
  -5  -4 -16       57.28       57.05      0.95 o 
  -5  -4 -17       57.85       61.72      0.87 o 
  -5  -4 -18        2.53        3.26      0.32 o 
  -5  -5  24        5.80        6.68      0.53 o 
   5   5 -23        2.50        2.81      0.44 o 
  -5  -5  22        0.70        1.81      0.67 o 
  -5  -5  21        0.31        0.68      0.70 o 
  -5  -5  20        1.86       -0.10      0.73 o 
  -5  -5  19       14.39       14.23      0.80 o 
  -5  -5  18        0.87        1.25      0.63 o 
  -5  -5  17       22.99       21.69      0.97 o 
  -5  -5  16       10.09        7.71      0.86 o 
  -5  -5  15        0.39        1.72      0.79 o 
  -5  -5  14       38.72       35.43      1.27 o 
  -5  -5  13        8.31       10.01      0.99 o 
  -5  -5  12       35.32       33.34      1.32 o 
  -5  -5  11       84.86       60.10      1.61 o 
  -5  -5  10        4.33        3.34      0.92 o 
  -5  -5   9       10.82       11.55      2.68 o 
  -5  -5   8       42.34       32.96      4.00 o 
  -5  -5   7       55.89       49.87      1.46 o 
  -5  -5   6       18.07       14.17      2.04 o 
  -5  -5   5       11.11        7.26      1.15 o 
  -5  -5   4      205.80      175.21      3.53 o 
  -5  -5   3       27.99       25.11      1.11 o 
  -5  -5   2       48.20       44.56      1.48 o 
  -5  -5   1       50.02       44.56      1.65 o 
  -5  -5   0        8.09        7.34      0.90 o 
  -5  -5  -1        0.33        2.23      0.71 o 
  -5  -5  -2        0.11        1.66      0.71 o 
  -5  -5  -3       27.90       27.37      2.04 o 
  -5  -5  -4        4.80        5.22      1.18 o 
  -5  -5  -5        4.80        4.83      0.75 o 
  -5  -5  -6        0.77        0.32      0.63 o 
  -5  -5  -7        3.27        3.68      0.71 o 
  -5  -5  -8       20.06       22.41      0.95 o 
  -5  -5  -9        2.46        3.24      0.64 o 
  -5  -5 -10        0.51        0.94      0.55 o 
  -5  -5 -11        8.91       11.12      0.65 o 
  -5  -5 -12        8.52        9.37      0.59 o 
  -5  -5 -13        0.02        0.26      0.42 o 
  -5  -5 -14        0.01        0.60      0.34 o 
  -5  -5 -15        5.34        3.64      0.33 o 
  -5  -6  22        0.17        0.58      0.47 o 
  -5  -6  21        0.02        0.24      0.55 o 
  -5  -6  20        3.41        3.97      0.67 o 
  -5  -6  19       12.77       13.27      0.71 o 
  -5  -6  18       31.28       30.67      1.31 o 
  -5  -6  17        5.72        5.96      0.72 o 
  -5  -6  16       14.27       14.03      0.87 o 
  -5  -6  15       24.80       20.49      0.98 o 
  -5  -6  14       29.96       25.20      1.07 o 
  -5  -6  13        2.15        3.32      0.82 o 
  -5  -6  12      207.48      163.38      2.23 o 
  -5  -6  11       26.60       19.12      1.07 o 
  -5  -6  10       79.77       68.67     12.21 o 
  -5  -6   9        7.71        4.93      1.61 o 
  -5  -6   8        0.17        1.07      0.92 o 
  -5  -6   7       25.50       20.27      1.03 o 
  -5  -6   6       19.70       14.81      2.53 o 
  -5  -6   5        2.33        4.03      0.78 o 
  -5  -6   4        1.14        0.88      0.73 o 
  -5  -6   3        2.53        4.28      0.97 o 
  -5  -6   2      122.49      114.14      1.82 o 
  -5  -6   1        0.38        1.18      0.65 o 
  -5  -6   0       30.72       36.15      1.07 o 
  -5  -6  -1        3.03        4.43      0.75 o 
  -5  -6  -2        9.45        8.03      0.97 o 
  -5  -6  -3       38.75       36.32      1.65 o 
  -5  -6  -4       96.35       90.56      1.59 o 
  -5  -6  -5       80.90       75.38      1.45 o 
  -5  -6  -6        3.88        3.55      0.64 o 
  -5  -6  -7        0.82        0.97      0.80 o 
  -5  -6  -8       55.34       60.73      1.66 o 
  -5  -6  -9        0.02        0.54      0.49 o 
  -5  -6 -10        8.38       12.22      0.62 o 
  -5  -6 -11        8.50       10.90      0.53 o 
  -5  -7  19        7.24        8.56      0.55 o 
  -5  -7  18        0.06       -0.39      1.27 o 
  -5  -7  17       17.90       16.67      1.18 o 
  -5  -7  16       23.20       23.53      0.83 o 
  -5  -7  15       32.88       27.56      0.91 o 
  -5  -7  14        0.24        1.01      0.66 o 
  -5  -7  13       91.85       88.11      1.48 o 
  -5  -7  12      160.26      139.84      1.85 o 
  -5  -7  11        0.16        1.04      0.59 o 
  -5  -7  10        1.27        1.25      1.29 o 
  -5  -7   9        0.75        0.45      0.62 o 
  -5  -7   8        3.25        4.14      0.80 o 
  -5  -7   7       23.17       22.20      0.97 o 
  -5  -7   6        4.32        4.86      0.97 o 
  -5  -7   5       17.48       15.96      0.88 o 
  -5  -7   4        0.21        0.00      0.62 o 
  -5  -7   3        6.32        4.52      1.14 o 
  -5  -7   2       11.50       11.31      0.75 o 
  -5  -7   1        0.29        0.76      0.84 o 
  -5  -7   0        1.38        1.79      0.61 o 
  -5  -7  -1       64.46       58.54      1.16 o 
  -5  -7  -2       14.64       14.80      0.97 o 
  -5  -7  -3       44.49       44.81      4.06 o 
  -5  -7  -4       38.52       41.86      1.00 o 
  -5  -7  -5        7.06        6.41      0.61 o 
  -5  -7  -6        2.12        2.13      0.50 o 
  -5  -7  -7      135.77      151.07      1.48 o 
  -5  -7  -8      138.47      148.21      4.18 o 
  -5  -7  -9        0.08        0.70      0.34 o 
  -5  -8  16       13.00       15.19      0.53 o 
  -5  -8  15        1.61        0.96      0.76 o 
  -5  -8  14        6.17        6.09      0.57 o 
  -5  -8  13       57.25       50.38      0.97 o 
  -5  -8  12       14.30       13.10      0.69 o 
  -5  -8  11       12.18       10.91      0.58 o 
  -5  -8  10        0.72        1.41      0.50 o 
  -5  -8   9        2.47        1.08      0.52 o 
  -5  -8   8        0.10       -0.51      0.51 o 
  -5  -8   7        2.72        2.22      0.55 o 
  -5  -8   6       26.38       25.48      2.45 o 
  -5  -8   5        5.15        7.47      0.61 o 
  -5  -8   4        3.75        6.68      1.15 o 
  -5  -8   3        5.69        4.41      0.53 o 
  -5  -8   2        0.31        0.42      0.49 o 
  -5  -8   1        2.95        3.82      0.55 o 
  -5  -8   0       18.86       27.47      0.80 o 
  -5  -8  -1        0.58        0.42      0.48 o 
  -5  -8  -2        0.11       -0.46      0.46 o 
  -5  -8  -3        1.35        1.85      0.44 o 
  -5  -8  -4       36.44       32.62      0.69 o 
  -5  -8  -5        0.01        0.42      0.33 o 
  -5  -9   5        6.12        3.89      0.39 o 
  -5  -9   4        4.96        3.89      0.39 o 
  -5  -9   3       11.54       12.86      0.48 o 
  -5  -9   2        0.27       -0.31      0.31 o 
  -6   8   7        0.35        1.49      0.42 o 
  -6   8   6        1.20        1.08      0.46 o 
  -6   8   6        2.28        2.63      0.51 o 
  -6   8   5        2.90        2.45      0.50 o 
  -6   8   5        6.22        6.28      0.57 o 
  -6   8   4        0.19        0.52      0.49 o 
  -6   8   4        4.78        4.55      0.59 o 
  -6   8   3        0.24        0.50      0.51 o 
  -6   8   3        6.35        7.60      0.63 o 
  -6   8   2        0.40        1.88      1.12 o 
  -6   8   1       22.36       23.04      3.26 o 
  -6   8   0       11.58       14.68      0.61 o 
  -6   8  -1       11.86       14.38      0.59 o 
  -6   8  -2        0.04        1.09      0.44 o 
  -6   8  -3        1.52        2.85      0.47 o 
  -6   8  -4       20.68       27.73      0.64 o 
  -6   8  -5       51.50       54.81      0.75 o 
  -6   7  11        4.19        5.45      0.52 o 
  -6   7  10       37.05       43.50      3.87 o 
  -6   7   9      166.32      176.12     21.69 o 
  -6   7   8       77.44       83.70      1.14 o 
  -6   7   7        5.50        8.23      0.67 o 
  -6   7   6       28.35       30.84      0.87 o 
  -6   7   5       10.12       10.57      0.82 o 
  -6   7   4       13.13       14.61      0.78 o 
  -6   7   3       19.96       26.10      0.93 o 
  -6   7   2      245.42      256.97      1.91 o 
  -6   7   1        1.79        2.12      0.64 o 
  -6   7   1       12.29       18.11      0.88 o 
  -6   7   0       27.16       30.71      0.94 o 
  -6   7   0       44.70       51.66      1.10 o 
  -6   7  -1       17.85       15.45      0.77 o 
  -6   7  -1      113.47      109.31      1.33 o 
  -6   7  -2        0.08        1.27      0.58 o 
  -6   7  -2       35.79       36.80      0.95 o 
  -6   7  -3        1.24        1.66      0.55 o 
  -6   7  -3        6.63        8.25      0.76 o 
  -6   7  -4       26.43       26.40      2.56 o 
  -6   7  -4       36.03       37.85      0.95 o 
  -6   7  -5        2.19        2.54      0.52 o 
  -6   7  -6        0.68        2.00      0.51 o 
  -6   7  -7      108.25      119.25      1.23 o 
  -6   7  -8        8.87       10.26      1.37 o 
  -6   7  -9        1.23        1.68      0.45 o 
  -6   7 -10       40.58       48.56      0.81 o 
  -6   7 -11        8.25       12.10      0.47 o 
  -6   6  14       34.04       40.77      2.13 o 
  -6   6  13        5.05        5.94      0.57 o 
  -6   6  12        6.57        6.70      0.59 o 
  -6   6  11        4.20        4.36      0.82 o 
  -6   6  10        6.24        5.76      0.65 o 
  -6   6   9       65.14       61.17      1.00 o 
  -6   6   8        0.42        1.43      0.66 o 
  -6   6   7       28.73       27.96      0.93 o 
  -6   6   6        1.97        3.18      0.71 o 
  -6   6   5       21.54       22.89      0.84 o 
  -6   6   4       19.24       15.74      0.88 o 
  -6   6   3       73.95       74.25      1.31 o 
  -6   6   2      120.09      119.93      1.49 o 
  -6   6   1      104.28      103.71      1.48 o 
  -6   6   0       35.86       34.51      1.08 o 
  -6   6   0       92.65       89.44      1.38 o 
  -6   6  -1       46.03       46.39      1.18 o 
  -6   6  -1      142.68      147.06      1.63 o 
  -6   6  -2       29.84       29.59      0.98 o 
  -6   6  -2       30.95       33.71      1.06 o 
  -6   6  -3       39.87       46.13      1.10 o 
  -6   6  -3       40.47       47.38      2.78 o 
  -6   6  -4        3.36        1.93      0.60 o 
  -6   6  -4       15.30       13.76      0.86 o 
  -6   6  -5        0.57        2.54      0.57 o 
  -6   6  -5        3.36        4.20      0.76 o 
  -6   6  -6       11.29       12.26      2.42 o 
  -6   6  -6       13.65       12.81      0.78 o 
  -6   6  -7       26.42       30.71      1.88 o 
  -6   6  -7       46.79       48.28      0.98 o 
  -6   6  -8       17.43       19.68      0.83 o 
  -6   6  -8       29.52       32.47      0.83 o 
  -6   6  -9       19.37       21.53      0.81 o 
  -6   6 -10        0.37        1.36      0.55 o 
  -6   6 -11        0.09        1.85      0.50 o 
  -6   6 -12       30.77       34.54      0.78 o 
  -6   6 -13        0.03        0.79      0.39 o 
  -6   6 -14       19.86       21.47      0.54 o 
  -6   5  18        2.27        3.52      0.51 o 
  -6   5  17        0.33        0.82      0.37 o 
  -6   5  16       29.25       29.33      3.87 o 
  -6   5  15       16.40       18.30      1.80 o 
  -6   5  14       22.16       23.02      1.08 o 
  -6   5  13        1.92        6.45      0.64 o 
  -6   5  13       55.69       60.95     11.83 o 
  -6   5  12       18.89       18.04      0.83 o 
  -6   5  12       19.07       19.79      4.38 o 
  -6   5  11       23.09       26.79      1.43 o 
  -6   5  10       27.08       32.80      3.82 o 
  -6   5   9       12.01       10.19      0.96 o 
  -6   5   8       17.32       16.90      0.90 o 
  -6   5   7      140.27      118.66      1.67 o 
  -6   5   6       98.78       82.11      1.64 o 
  -6   5   5       60.17       51.32      1.09 o 
  -6   5   4       53.70       45.35      1.03 o 
  -6   5   3      127.00      116.28      1.53 o 
  -6   5   2        6.76        7.44      0.76 o 
  -6   5   1       16.28       11.40      0.92 o 
  -6   5   1       55.31       45.95      1.11 o 
  -6   5   0        7.04        8.36      0.86 o 
  -6   5   0        7.67       11.02      0.85 o 
  -6   5  -1        0.00        0.49      0.66 o 
  -6   5  -1        0.67        2.95      0.76 o 
  -6   5  -2       10.17       13.28      0.89 o 
  -6   5  -2       50.72       52.77      1.24 o 
  -6   5  -3       18.74       20.76      0.93 o 
  -6   5  -3      123.34      119.64      6.21 o 
  -6   5  -4       20.42       22.21      0.92 o 
  -6   5  -4       61.73       58.39      5.87 o 
  -6   5  -5       11.27       12.69      0.79 o 
  -6   5  -5       21.21       21.01      2.51 o 
  -6   5  -6        3.18        3.36      0.65 o 
  -6   5  -6       24.45       25.18      3.68 o 
  -6   5  -7        4.11        4.80      0.63 o 
  -6   5  -7        4.56        6.05      0.78 o 
  -6   5  -8        7.77        9.27      0.67 o 
  -6   5  -8       11.66       11.80      0.97 o 
  -6   5  -9        1.51        3.07      0.64 o 
  -6   5 -10       45.04       48.10      1.12 o 
  -6   5 -11       14.08       17.46      0.77 o 
  -6   5 -12       72.05       82.71      1.25 o 
  -6   5 -13        0.61        0.90      0.46 o 
  -6   5 -14       13.10       16.50      0.61 o 
  -6   5 -15       13.95       18.71      0.56 o 
  -6   5 -16        0.29        1.07      0.31 o 
  -6   4  20        2.82        2.63      0.48 o 
  -6   4  19       12.02       16.17      0.61 o 
  -6   4  18       12.05       12.52      1.60 o 
  -6   4  17        5.79        7.20      1.31 o 
  -6   4  16       10.21       13.69      1.87 o 
  -6   4  15       87.01       94.97     12.00 o 
  -6   4  14        1.06        3.10      1.16 o 
  -6   4  13        1.00        1.67      0.72 o 
  -6   4  12        1.77        2.08      0.78 o 
  -6   4  11       67.49       70.65      1.39 o 
  -6   4  10       51.32       64.47      5.33 o 
  -6   4   9       56.66       59.33      4.85 o 
  -6   4   8       77.24       65.79      6.45 o 
  -6   4   7        6.52        6.59      0.77 o 
  -6   4   6       45.90       44.75      1.29 o 
  -6   4   5      130.51      128.35      7.66 o 
  -6   4   4       43.12       37.22      1.28 o 
  -6   4   4       61.76       61.52      1.34 o 
  -6   4   3        2.24        2.11      0.80 o 
  -6   4   3        3.64        4.49      0.82 o 
  -6   4   2        0.07        1.64      0.80 o 
  -6   4   2        0.10        3.45      0.78 o 
  -6   4   1        6.14       11.61      0.95 o 
  -6   4   1      188.09      163.80      1.72 o 
  -6   4   0       14.82       16.28      0.99 o 
  -6   4   0       20.70       22.95      0.94 o 
  -6   4  -1      159.84      173.06      2.18 o 
  -6   4  -1      161.38      200.39      2.13 o 
  -6   4  -2       37.67       36.18      1.18 o 
  -6   4  -2      104.84      103.18      2.18 o 
  -6   4  -3        8.75       10.19      0.83 o 
  -6   4  -3        9.99       14.05      1.39 o 
  -6   4  -4        4.90        5.78      0.75 o 
  -6   4  -4       11.47        9.99      0.91 o 
  -6   4  -5       35.97       29.40      1.02 o 
  -6   4  -5       42.90       37.13      4.96 o 
  -6   4  -6       17.75       17.20      0.86 o 
  -6   4  -6       26.03       22.68      1.13 o 
  -6   4  -7       16.89       18.51      0.85 o 
  -6   4  -7       17.25       16.52      1.07 o 
  -6   4  -8       85.01       99.51      1.45 o 
  -6   4  -8       92.37      100.40      1.79 o 
  -6   4  -9        0.57        1.87      0.86 o 
  -6   4 -10       13.06       15.25      1.02 o 
  -6   4 -11       62.45       68.48      1.39 o 
  -6   4 -12       76.51       78.75      1.32 o 
  -6   4 -13       12.98       12.80      0.68 o 
  -6   4 -14       11.53       10.31      0.59 o 
  -6   4 -15        3.58        3.88      0.47 o 
  -6   4 -16        4.97        4.19      0.42 o 
  -6   4 -17        4.94        4.17      0.34 o 
  -6   3  21        0.26        0.08      0.48 o 
  -6   3  20        3.93        3.11      1.30 o 
  -6   3  19       13.79       16.68      0.68 o 
  -6   3  18        7.90        9.23      0.64 o 
  -6   3  17        7.47        9.83      0.70 o 
  -6   3  16       20.73       23.22      0.88 o 
  -6   3  15       57.86       61.58      1.24 o 
  -6   3  14       45.81       47.18      1.20 o 
  -6   3  13       33.59       33.57      1.04 o 
  -6   3  12        5.13        4.98      0.77 o 
  -6   3  12        5.42        4.00      1.13 o 
  -6   3  11       22.06       20.83      1.00 o 
  -6   3  11       26.37       22.86      2.79 o 
  -6   3  10       38.40       37.44      1.21 o 
  -6   3  10       39.35       39.52      2.61 o 
  -6   3   9       65.50       67.93      1.85 o 
  -6   3   8       55.98       60.61      1.75 o 
  -6   3   7       22.57       22.34      1.11 o 
  -6   3   6      112.73      105.51      5.19 o 
  -6   3   5        5.46        7.18      0.87 o 
  -6   3   5       21.14       22.90      2.88 o 
  -6   3   4        9.08       10.38      0.96 o 
  -6   3   4       26.83       25.83      1.64 o 
  -6   3   3       20.22       23.70      1.07 o 
  -6   3   3       21.82       29.26      1.37 o 
  -6   3   2       29.08       25.86      1.11 o 
  -6   3   2       30.51       29.26      1.09 o 
  -6   3   1        1.04        3.85      0.84 o 
  -6   3   1       56.05       45.76      5.47 o 
  -6   3   0        2.52        0.73      0.73 o 
  -6   3   0       11.97       10.19      1.12 o 
  -6   3  -1        0.26        2.19      0.70 o 
  -6   3  -1       67.11       61.77      4.82 o 
  -6   3  -2        3.20        7.54      0.85 o 
  -6   3  -2      107.23      107.40      1.69 o 
  -6   3  -3        9.40        6.09      0.81 o 
  -6   3  -3       14.11       12.64      0.97 o 
  -6   3  -4       13.88       19.23      1.25 o 
  -6   3  -4       68.67       69.72      1.91 o 
  -6   3  -5        1.09        2.90      0.71 o 
  -6   3  -5        4.06        5.05      0.90 o 
  -6   3  -6       63.89       65.02      2.71 o 
  -6   3  -6       64.37       69.63      1.58 o 
  -6   3  -7        8.13       11.10      1.56 o 
  -6   3  -7       14.63       19.68      1.07 o 
  -6   3  -8        5.35        6.50      0.68 o 
  -6   3  -8        8.01        9.50      0.99 o 
  -6   3  -9       11.08       10.03      0.67 o 
  -6   3  -9       11.52       11.21      1.00 o 
  -6   3 -10       51.79       46.18      1.08 o 
  -6   3 -10       56.36       53.41      1.37 o 
  -6   3 -11        0.65        1.67      0.48 o 
  -6   3 -11       19.22       18.52      1.00 o 
  -6   3 -12        5.55        6.08      0.55 o 
  -6   3 -12       36.27       34.79      1.14 o 
  -6   3 -13        6.82        9.54      0.57 o 
  -6   3 -13        7.82       10.30      0.88 o 
  -6   3 -14        8.55        8.93      0.56 o 
  -6   3 -15        1.36        0.90      0.41 o 
  -6   3 -16        1.34        1.65      0.42 o 
  -6   3 -17        7.07        7.60      0.41 o 
  -6   2  22       21.91       28.20      0.70 o 
  -6   2  21        0.77        0.58      0.50 o 
  -6   2  20       13.02       12.62      0.68 o 
  -6   2  19       38.68       38.46      0.95 o 
  -6   2  18       16.64       19.17      0.80 o 
  -6   2  17       21.41       24.27      0.89 o 
  -6   2  16        4.62        4.53      0.69 o 
  -6   2  15       20.42       16.76      0.98 o 
  -6   2  14       51.02       45.95      1.29 o 
  -6   2  13      155.18      164.72     25.01 o 
  -6   2  12        0.75       10.13      0.85 o 
  -6   2  12      202.05      234.35     38.24 o 
  -6   2  11        7.57       10.26      0.88 o 
  -6   2  11       21.62       23.29      4.02 o 
  -6   2  10        3.66        5.83      0.82 o 
  -6   2  10       42.18       45.97      8.70 o 
  -6   2   9       20.63       20.42      1.02 o 
  -6   2   9       51.39       50.77      5.19 o 
  -6   2   8       10.06       13.24      0.95 o 
  -6   2   8       60.77       62.80     10.53 o 
  -6   2   7       96.29       81.18      1.63 o 
  -6   2   7      132.28      129.50      2.23 o 
  -6   2   6      230.76      188.11      2.35 o 
  -6   2   6      276.95      265.63     10.44 o 
  -6   2   5       35.90       35.30      1.23 o 
  -6   2   5       92.38       86.81      1.79 o 
  -6   2   4       10.78       10.54      0.91 o 
  -6   2   4       61.84       50.19      1.22 o 
  -6   2   3      241.42      215.13      2.48 o 
  -6   2   3      262.70      243.42     27.38 o 
  -6   2   2       14.04       20.59      1.02 o 
  -6   2   2      156.84      147.25     18.62 o 
  -6   2   1       55.52       51.55      1.33 o 
  -6   2   1       87.16       93.81      2.01 o 
  -6   2   0       56.97       41.46      1.23 o 
  -6   2   0       65.90       62.61      1.33 o 
  -6   2  -1        5.80        7.74      0.76 o 
  -6   2  -1       37.56       44.69      1.48 o 
  -6   2  -2        1.04        2.35      0.70 o 
  -6   2  -2        1.28        3.50      0.82 o 
  -6   2  -3      140.35      129.24      1.84 o 
  -6   2  -3      191.67      177.41      2.24 o 
  -6   2  -4       48.47       47.70      2.89 o 
  -6   2  -4      121.92      117.95      7.15 o 
  -6   2  -5        2.35        5.36      3.96 o 
  -6   2  -5       75.50       72.14     12.58 o 
  -6   2  -6       55.30       49.55      3.97 o 
  -6   2  -6       68.98       62.73      3.76 o 
  -6   2  -7        6.07        7.24      3.23 o 
  -6   2  -7       45.35       45.17      1.34 o 
  -6   2  -8        9.66        7.88      0.67 o 
  -6   2  -8       22.45       20.17      1.07 o 
  -6   2  -9        1.61        2.03      0.59 o 
  -6   2  -9        3.17        2.14      0.78 o 
  -6   2 -10      118.56      113.00      1.68 o 
  -6   2 -10      123.40      133.88      1.88 o 
  -6   2 -11        0.31        0.82      0.52 o 
  -6   2 -11       20.28       18.25      0.99 o 
  -6   2 -12        6.35        6.35      0.62 o 
  -6   2 -12        8.86        7.74      0.83 o 
  -6   2 -13       12.95       11.31      0.63 o 
  -6   2 -13       16.71       13.46      0.88 o 
  -6   2 -14       14.15       13.45      0.64 o 
  -6   2 -14       24.35       22.60      0.90 o 
  -6   2 -15        0.43        1.08      0.41 o 
  -6   2 -15        0.72        1.18      0.64 o 
  -6   2 -16        1.23        0.46      0.37 o 
  -6   2 -17        4.78        5.09      0.39 o 
  -6   2 -18        0.01        0.22      0.24 o 
  -6   1  22       22.42       25.23      0.61 o 
  -6   1  21       12.96       13.64      0.70 o 
  -6   1  20       24.99       27.62      0.90 o 
  -6   1  19       19.90       19.62      0.80 o 
  -6   1  18       37.43       41.54      9.38 o 
  -6   1  17       69.85       67.21      1.43 o 
  -6   1  16      137.17      131.48      1.77 o 
  -6   1  15        2.84        3.67      0.92 o 
  -6   1  14      245.13      267.93     40.11 o 
  -6   1  13       67.15       71.09     14.23 o 
  -6   1  12       51.39       50.36      9.59 o 
  -6   1  11      192.44      199.95      2.22 o 
  -6   1  11      236.49      239.02     13.73 o 
  -6   1  10      463.79      440.18      3.27 o 
  -6   1  10      517.23      508.71     16.93 o 
  -6   1   9       43.50       41.10      1.26 o 
  -6   1   9       46.83       49.69      1.37 o 
  -6   1   8        6.89        6.97      0.87 o 
  -6   1   8       40.32       38.48      6.70 o 
  -6   1   7       31.67       27.79      1.14 o 
  -6   1   7       38.28       36.71      1.24 o 
  -6   1   6        4.67        6.22      0.85 o 
  -6   1   6       68.35       54.43      1.34 o 
  -6   1   5       10.57        8.81      0.88 o 
  -6   1   5       11.00        9.93      1.02 o 
  -6   1   4      521.66      404.72      3.32 o 
  -6   1   4      543.84      469.48     56.06 o 
  -6   1   3       24.58       26.18      1.09 o 
  -6   1   3      163.26      149.62     10.92 o 
  -6   1   2        1.66        3.36      0.81 o 
  -6   1   2        9.54       11.05      0.89 o 
  -6   1   1        2.93        0.87      0.60 o 
  -6   1   1        8.66        8.44      1.58 o 
  -6   1   0       16.45       16.91      0.86 o 
  -6   1   0       58.19       55.26      1.38 o 
  -6   1  -1       30.96       31.90      2.62 o 
  -6   1  -1       33.22       38.86      1.24 o 
  -6   1  -2      232.86      225.63     14.75 o 
  -6   1  -2      241.41      257.68      5.74 o 
  -6   1  -3       92.10       77.18      1.48 o 
  -6   1  -3      174.24      154.03      2.10 o 
  -6   1  -4        1.23        1.77      1.14 o 
  -6   1  -4        5.79        7.43      0.91 o 
  -6   1  -5       43.24       37.87      2.41 o 
  -6   1  -5       43.86       39.33      1.24 o 
  -6   1  -6      477.32      395.71      3.22 o 
  -6   1  -6      501.37      439.55      3.36 o 
  -6   1  -7       18.21       17.01      0.88 o 
  -6   1  -7       43.97       41.21      3.59 o 
  -6   1  -8       22.97       20.85      0.93 o 
  -6   1  -8       24.57       25.73      1.55 o 
  -6   1  -9        8.95       10.15      0.73 o 
  -6   1  -9       58.74       53.62      1.56 o 
  -6   1 -10        0.04        0.83      0.57 o 
  -6   1 -10       54.18       48.81      1.29 o 
  -6   1 -11        7.19        7.80      0.68 o 
  -6   1 -11        7.67        8.58      0.84 o 
  -6   1 -12       36.84       30.06      0.94 o 
  -6   1 -12       46.48       44.39      1.15 o 
  -6   1 -13        3.92        5.39      0.60 o 
  -6   1 -13       39.68       41.16      1.09 o 
  -6   1 -14        0.62        0.99      0.47 o 
  -6   1 -14        0.63        1.52      0.65 o 
  -6   1 -15        3.17        3.49      0.48 o 
  -6   1 -15        3.43        4.22      0.68 o 
  -6   1 -16        0.11        0.31      0.39 o 
  -6   1 -16        1.91        2.19      0.58 o 
  -6   1 -17        2.28        3.41      0.38 o 
  -6   1 -18       12.41       12.05      0.40 o 
  -6   0  23        9.64       10.18      0.49 o 
  -6   0  22        5.56        4.39      0.61 o 
  -6   0  21        2.75        3.33      0.97 o 
  -6   0  20        2.51        3.95      0.93 o 
  -6   0  19        0.44        0.76      1.99 o 
  -6   0  18       55.83       62.54      6.96 o 
  -6   0  17       39.10       42.05      6.65 o 
  -6   0  16        5.54        8.32      4.85 o 
  -6   0  15       80.57       89.46      2.50 o 
  -6   0  14       80.09       93.20      2.35 o 
  -6   0  13       17.82       19.11      4.29 o 
  -6   0  12       50.56       51.44      6.69 o 
  -6   0  11      356.66      334.95    108.66 o 
  -6   0  10        0.93        2.59      0.79 o 
  -6   0  10       30.00       27.66      5.47 o 
  -6   0   9        6.79        9.18      0.90 o 
  -6   0   9        7.61        9.45      1.05 o 
  -6   0   8      122.18      118.78      1.85 o 
  -6   0   8      184.10      186.76      6.85 o 
  -6   0   7       12.72       22.04      1.04 o 
  -6   0   7      169.26      186.30     39.51 o 
  -6   0   6        3.36        4.04      0.81 o 
  -6   0   6       24.17       28.32      1.17 o 
  -6   0   5       62.10       51.68      1.35 o 
  -6   0   5       73.15       76.22      6.68 o 
  -6   0   4        8.51       10.94      0.88 o 
  -6   0   4       10.48       14.73      0.91 o 
  -6   0   3       11.72       11.25      0.94 o 
  -6   0   3       12.84       15.66      1.04 o 
  -6   0   2      206.28      197.59     28.54 o 
  -6   0   2      222.81      227.75     11.91 o 
  -6   0   1       33.00       39.18      5.74 o 
  -6   0   1      383.69      333.79     14.37 o 
  -6   0   0        0.64        1.43      0.59 o 
  -6   0   0        7.75        7.92      0.85 o 
  -6   0  -1       94.72       77.69      7.71 o 
  -6   0  -1       97.86       83.70      3.70 o 
  -6   0  -2        9.83       10.50      0.73 o 
  -6   0  -2       31.12       31.77      1.19 o 
  -6   0  -3       49.73       42.73      1.13 o 
  -6   0  -3       54.36       55.31      3.43 o 
  -6   0  -4        4.95        4.49      0.67 o 
  -6   0  -4       34.20       30.29      1.15 o 
  -6   0  -5       79.49       74.69      1.49 o 
  -6   0  -5      391.28      335.79      2.94 o 
  -6   0  -6       65.52       63.99      1.40 o 
  -6   0  -6      194.90      177.84      7.45 o 
  -6   0  -7       34.14       29.26      1.05 o 
  -6   0  -7       53.26       48.88      1.33 o 
  -6   0  -8       57.25       47.64      1.26 o 
  -6   0  -8       76.52       70.60      4.21 o 
  -6   0  -9       22.67       19.77      0.91 o 
  -6   0  -9      177.22      166.46      3.75 o 
  -6   0 -10        2.53        2.24      0.64 o 
  -6   0 -10        3.29        4.23      0.88 o 
  -6   0 -11      189.58      152.65      1.97 o 
  -6   0 -11      196.12      190.89      4.76 o 
  -6   0 -12       17.30       15.56      0.78 o 
  -6   0 -12       56.44       57.00      1.23 o 
  -6   0 -13       31.00       27.74      0.88 o 
  -6   0 -13       42.15       38.24      1.01 o 
  -6   0 -14       29.15       25.02      0.80 o 
  -6   0 -14       29.35       27.04      0.83 o 
  -6   0 -15        0.24        0.40      0.42 o 
  -6   0 -16        8.47        8.68      0.51 o 
  -6   0 -17       32.85       33.02      0.67 o 
  -6   0 -18       10.45       11.36      0.38 o 
  -6  -1  23        0.03        0.16      0.59 o 
  -6  -1  22        4.27        5.29      0.66 o 
  -6  -1  21        2.24        1.70      0.90 o 
  -6  -1  20        0.72        0.55      0.83 o 
  -6  -1  19       24.68       27.73      2.65 o 
  -6  -1  18       14.30       14.98      2.14 o 
  -6  -1  17        8.01        9.91      0.99 o 
  -6  -1  16       29.92       35.57      1.15 o 
  -6  -1  15       86.91      112.99      2.19 o 
  -6  -1  14        3.41        3.26      0.96 o 
  -6  -1  13       25.52       24.63      2.56 o 
  -6  -1  12       62.51       67.58      2.14 o 
  -6  -1  11       57.51       61.69      1.54 o 
  -6  -1  10      110.39      103.12      3.79 o 
  -6  -1   9      141.83      140.63     13.37 o 
  -6  -1   8      170.69      169.22      9.39 o 
  -6  -1   7        1.05        0.05      0.98 o 
  -6  -1   6       51.15       58.55     11.59 o 
  -6  -1   5       51.58       48.66      6.47 o 
  -6  -1   4       84.39      102.41      5.21 o 
  -6  -1   3      221.86      236.30      3.37 o 
  -6  -1   2      193.96      212.54     28.23 o 
  -6  -1   1       83.21       73.93      1.78 o 
  -6  -1   0      108.15      116.76      2.14 o 
  -6  -1  -1       68.71       74.36      1.31 o 
  -6  -1  -1      223.84      230.11      8.14 o 
  -6  -1  -2       53.53       56.65      1.18 o 
  -6  -1  -2      118.27      114.25      8.04 o 
  -6  -1  -3       75.44       80.53      1.43 o 
  -6  -1  -3       82.20       78.20      5.47 o 
  -6  -1  -4       45.76       42.04      1.12 o 
  -6  -1  -4       59.62       51.52      2.29 o 
  -6  -1  -5       57.30       52.72      1.25 o 
  -6  -1  -5       59.76       57.22      1.61 o 
  -6  -1  -6       20.90       21.60      0.95 o 
  -6  -1  -6       25.99       27.74      2.74 o 
  -6  -1  -7      299.42      251.45      2.57 o 
  -6  -1  -7      299.93      281.28     10.16 o 
  -6  -1  -8       78.14       57.69      1.33 o 
  -6  -1  -8      147.15      121.70      5.45 o 
  -6  -1  -9        3.13        1.91      0.64 o 
  -6  -1  -9       36.02       30.33      1.98 o 
  -6  -1 -10        5.47        2.60      0.63 o 
  -6  -1 -10       16.73       13.61      1.61 o 
  -6  -1 -11        6.78        6.38      0.66 o 
  -6  -1 -11        6.82        7.53      2.25 o 
  -6  -1 -12       31.85       30.50      0.94 o 
  -6  -1 -12       31.85       37.52      0.93 o 
  -6  -1 -13       20.54       17.19      0.73 o 
  -6  -1 -14       29.70       22.13      0.74 o 
  -6  -1 -15       12.01       10.78      0.56 o 
  -6  -1 -16        0.36        0.42      0.35 o 
  -6  -1 -17       23.83       23.90      0.54 o 
  -6  -2  23       54.88       61.97      0.82 o 
  -6  -2  23       55.56       57.36      0.91 o 
  -6  -2  22        5.01        5.92      1.87 o 
  -6  -2  21        3.38        2.31      0.77 o 
  -6  -2  20        1.05        0.49      0.78 o 
  -6  -2  19       12.10       14.49      0.96 o 
  -6  -2  18        6.07       10.49      0.98 o 
  -6  -2  17       49.42       49.87      1.19 o 
  -6  -2  16       28.05       29.11      1.12 o 
  -6  -2  15       41.62       46.46      1.30 o 
  -6  -2  14        8.10        7.06      0.96 o 
  -6  -2  13        7.55        7.16      1.07 o 
  -6  -2  12       15.14       18.85      1.20 o 
  -6  -2  11       43.66       58.40      1.50 o 
  -6  -2  10        5.15        6.44      1.11 o 
  -6  -2   9       90.83       90.43      1.85 o 
  -6  -2   8       13.32       14.40      1.09 o 
  -6  -2   7      156.90      150.41      2.23 o 
  -6  -2   6       99.62      103.86      6.58 o 
  -6  -2   5       15.75       16.10      1.08 o 
  -6  -2   4       82.53       71.06      2.33 o 
  -6  -2   3       21.68       23.94      2.48 o 
  -6  -2   2       15.97       22.91      2.60 o 
  -6  -2   1       32.51       30.50      2.58 o 
  -6  -2   0       26.99       29.14      1.19 o 
  -6  -2  -1      104.96      109.85     21.30 o 
  -6  -2  -2       26.57       29.28      1.90 o 
  -6  -2  -3       83.17       92.13     16.66 o 
  -6  -2  -4       50.77       47.07      1.09 o 
  -6  -2  -4       71.86       78.25     15.39 o 
  -6  -2  -5        1.41        2.31      0.59 o 
  -6  -2  -5       27.23       27.01      1.07 o 
  -6  -2  -6        6.41        4.61      0.64 o 
  -6  -2  -6       21.24       17.97      0.98 o 
  -6  -2  -7        0.43        0.88      0.56 o 
  -6  -2  -7        3.88        4.53      0.71 o 
  -6  -2  -8       28.92       21.06      0.85 o 
  -6  -2  -8       38.44       42.38      1.18 o 
  -6  -2  -9       14.85       13.28      0.77 o 
  -6  -2  -9       38.93       42.52      1.13 o 
  -6  -2 -10       24.11       19.21      0.80 o 
  -6  -2 -10       52.11       56.59      1.23 o 
  -6  -2 -11        8.86        9.73      0.64 o 
  -6  -2 -11       18.79       22.31      0.88 o 
  -6  -2 -12       10.02       10.89      0.63 o 
  -6  -2 -12       10.51       12.53      0.67 o 
  -6  -2 -13        4.99        7.40      0.54 o 
  -6  -2 -13        8.05       13.08      0.68 o 
  -6  -2 -14       17.27       19.06      0.64 o 
  -6  -2 -15        3.43        2.35      0.39 o 
  -6  -2 -16        0.02       -0.05      0.29 o 
  -6  -3  22        8.49        8.69      0.59 o 
  -6  -3  21        1.15        1.68      0.57 o 
  -6  -3  21        4.49        5.50      0.74 o 
  -6  -3  20       59.72       64.84      1.07 o 
  -6  -3  19       19.09       21.43      1.02 o 
  -6  -3  18       12.56       12.38      0.62 o 
  -6  -3  18       21.29       20.52      1.06 o 
  -6  -3  17       20.24       24.60      0.84 o 
  -6  -3  17       71.68       87.87      1.49 o 
  -6  -3  16        3.10        5.59      0.71 o 
  -6  -3  16       43.68       56.71      1.36 o 
  -6  -3  15       13.93       17.96      1.08 o 
  -6  -3  14        0.66        1.38      0.94 o 
  -6  -3  13       68.11       78.52      1.60 o 
  -6  -3  12       11.89       13.02      1.10 o 
  -6  -3  11       24.25       21.75      1.27 o 
  -6  -3  10       34.49       28.36      1.33 o 
  -6  -3   9       13.07       11.41      1.16 o 
  -6  -3   8        7.72        9.11      1.09 o 
  -6  -3   7      125.24      114.15      2.03 o 
  -6  -3   6      109.75      129.50      7.51 o 
  -6  -3   5       18.71       21.47      1.16 o 
  -6  -3   4      274.78      260.00     14.31 o 
  -6  -3   3        0.09        4.85      3.87 o 
  -6  -3   2        3.59        4.75      0.95 o 
  -6  -3   1       56.72       61.36      4.21 o 
  -6  -3   0       97.70       94.19     26.32 o 
  -6  -3  -1       35.68       40.18      6.61 o 
  -6  -3  -2        9.20       10.20      1.71 o 
  -6  -3  -3       53.27       57.57     16.87 o 
  -6  -3  -4       80.12       81.68      1.56 o 
  -6  -3  -5       53.32       53.26      1.39 o 
  -6  -3  -6       45.38       45.34      1.21 o 
  -6  -3  -7        0.01        0.37      0.48 o 
  -6  -3  -7        1.20        1.65      0.64 o 
  -6  -3  -8        0.06       -0.05      0.44 o 
  -6  -3  -8        0.70        1.21      0.69 o 
  -6  -3  -9        1.32        2.52      0.51 o 
  -6  -3  -9        1.43        4.09      0.65 o 
  -6  -3 -10       29.52       23.81      0.74 o 
  -6  -3 -10       74.67       78.54      1.27 o 
  -6  -3 -11       15.15       14.24      0.60 o 
  -6  -3 -11       15.17       17.59      0.71 o 
  -6  -3 -12        8.24        9.04      0.50 o 
  -6  -3 -12        8.41       12.53      0.63 o 
  -6  -3 -13        1.76        1.83      0.37 o 
  -6  -3 -13        9.07       10.70      0.57 o 
  -6  -3 -14       17.37       17.08      0.47 o 
  -6  -4  21        7.70        7.60      0.54 o 
  -6  -4  20       31.28       32.34      2.16 o 
  -6  -4  19       10.58       11.20      0.70 o 
  -6  -4  18        2.19        2.51      0.56 o 
  -6  -4  17        3.40        5.67      0.65 o 
  -6  -4  16       22.59       24.81      0.86 o 
  -6  -4  16       32.06       33.29      1.17 o 
  -6  -4  15       77.47       77.80      1.36 o 
  -6  -4  15      107.75      111.33      1.63 o 
  -6  -4  14       44.20       46.07      1.19 o 
  -6  -4  13       11.01       11.47      1.05 o 
  -6  -4  12        3.44        3.10      0.98 o 
  -6  -4  11       33.78       32.47      1.35 o 
  -6  -4  10       22.35       18.79      1.20 o 
  -6  -4   9       75.18       58.38      1.57 o 
  -6  -4   8      168.18      141.28      2.16 o 
  -6  -4   7       67.16       68.03      6.75 o 
  -6  -4   6        0.99        1.45      1.54 o 
  -6  -4   5        5.67        6.59      1.04 o 
  -6  -4   4       69.01       58.61      6.58 o 
  -6  -4   3        9.98        9.40      1.93 o 
  -6  -4   2      177.29      178.72      6.58 o 
  -6  -4   1       79.19       80.48      1.92 o 
  -6  -4   0       85.30       88.78      2.03 o 
  -6  -4  -1      146.60      155.75      3.70 o 
  -6  -4  -2      208.37      235.32      8.57 o 
  -6  -4  -3       13.06       14.97      1.01 o 
  -6  -4  -4       17.79       17.01      1.06 o 
  -6  -4  -5       18.52       21.28      0.97 o 
  -6  -4  -6       26.66       26.47      1.00 o 
  -6  -4  -7       12.97       15.06      0.83 o 
  -6  -4  -8       81.27       83.49      1.25 o 
  -6  -4  -9       27.32       29.42      0.86 o 
  -6  -4 -10       18.59       21.67      0.74 o 
  -6  -4 -11       40.87       40.02      0.76 o 
  -6  -4 -12        0.47        1.56      0.36 o 
  -6  -5  19       22.53       22.01      0.67 o 
  -6  -5  18        3.70        4.05      0.50 o 
  -6  -5  17        3.69        4.43      0.68 o 
  -6  -5  16       67.03       69.62      1.34 o 
  -6  -5  15        1.24        2.57      0.99 o 
  -6  -5  14       66.28       63.29      1.22 o 
  -6  -5  13       17.99       17.12      0.87 o 
  -6  -5  12       30.31       26.02      1.02 o 
  -6  -5  11        3.51        2.66      0.75 o 
  -6  -5  10        4.15        3.62      0.76 o 
  -6  -5   9       20.02       16.11      1.08 o 
  -6  -5   8        0.89        2.78      0.61 o 
  -6  -5   8       27.70       24.96      1.15 o 
  -6  -5   7        1.66        2.12      0.65 o 
  -6  -5   7       21.72       15.73      1.08 o 
  -6  -5   6      143.77      135.43      1.87 o 
  -6  -5   6      174.71      172.23      2.13 o 
  -6  -5   5      108.58       93.43      8.37 o 
  -6  -5   4      101.78       92.09     15.68 o 
  -6  -5   3      167.64      162.51     16.29 o 
  -6  -5   2       88.21       86.05      4.52 o 
  -6  -5   1       18.89       18.22      2.12 o 
  -6  -5   0       31.12       34.88      1.06 o 
  -6  -5  -1        1.36        0.78      0.73 o 
  -6  -5  -2       25.21       21.79      1.05 o 
  -6  -5  -3        0.55        0.46      0.79 o 
  -6  -5  -4       91.58      100.20      1.51 o 
  -6  -5  -5        7.76        7.40      0.77 o 
  -6  -5  -6        4.45        5.69      0.72 o 
  -6  -5  -7        9.30       11.24      0.71 o 
  -6  -5  -8        5.51        6.85      0.64 o 
  -6  -5  -9       24.49       30.66      0.76 o 
  -6  -5 -10        5.88        5.51      0.43 o 
  -6  -6  17       46.34       51.27      0.77 o 
  -6  -6  16      126.50      143.32      3.08 o 
  -6  -6  15       15.19       16.87      0.67 o 
  -6  -6  14        1.72        3.91      0.57 o 
  -6  -6  13      193.29      185.81      1.74 o 
  -6  -6  12       50.68       53.16      1.09 o 
  -6  -6  11        3.94        5.54      0.68 o 
  -6  -6  10        1.03        1.68      0.63 o 
  -6  -6   9       14.28       15.54      0.82 o 
  -6  -6   8        8.02        8.09      0.67 o 
  -6  -6   7       53.13       52.63      1.09 o 
  -6  -6   6      142.23      140.55      9.03 o 
  -6  -6   5       26.09       26.10      3.57 o 
  -6  -6   4       15.61       14.88      0.78 o 
  -6  -6   4       16.82       22.07      0.91 o 
  -6  -6   3      300.06      304.48      2.49 o 
  -6  -6   3      329.44      358.16      2.29 o 
  -6  -6   2       20.44       25.19      1.22 o 
  -6  -6   1       19.43       21.88      1.66 o 
  -6  -6   0       15.04       17.00      0.89 o 
  -6  -6  -1       22.71       24.52      0.95 o 
  -6  -6  -2        4.25        6.27      0.74 o 
  -6  -6  -3      115.02      134.80      1.51 o 
  -6  -6  -4      192.51      221.52      1.81 o 
  -6  -6  -5       25.01       30.59      0.77 o 
  -6  -6  -6        4.00        5.44      0.54 o 
  -6  -6  -7       25.45       24.91      0.62 o 
  -6  -7  13       11.11       13.96      0.51 o 
  -6  -7  12        3.75        3.90      0.45 o 
  -6  -7  11       42.77       43.94      0.79 o 
  -6  -7  10      115.50      131.12      1.26 o 
  -6  -7   9        1.29        3.54      0.49 o 
  -6  -7   8        9.18        9.76      0.55 o 
  -6  -7   7       23.50       24.82      2.82 o 
  -6  -7   6       21.53       20.14      1.39 o 
  -6  -7   5        1.99        2.89      0.45 o 
  -6  -7   4      194.34      222.34      9.77 o 
  -6  -7   3        6.79       11.01      0.57 o 
  -6  -7   2        9.09       10.38      0.54 o 
  -6  -7   1        6.83        6.13      0.48 o 
  -6  -7   0        4.95        4.85      0.44 o 
  -6  -7  -1        1.60        2.29      0.40 o 
  -6  -7  -2       32.73       41.35      0.69 o 
  -6  -7  -3        5.21        7.90      0.39 o 
  -7   6   7       11.68       15.29      0.52 o 
  -7   6   6       22.32       26.12      3.68 o 
  -7   6   5       18.66       20.14      1.57 o 
  -7   6   4       24.22       25.62      2.44 o 
  -7   6   3       15.75       18.85      2.16 o 
  -7   6   2        6.63        7.06      1.30 o 
  -7   6   1       10.04       13.22      1.13 o 
  -7   6   0       19.03       23.80      2.70 o 
  -7   6  -1      212.71      243.80      1.42 o 
  -7   6  -2        0.52        3.75      0.41 o 
  -7   5  11       12.35       12.84      0.50 o 
  -7   5  10       35.21       40.65      0.73 o 
  -7   5   9       53.13       66.86      4.10 o 
  -7   5   8        1.59        1.23      0.61 o 
  -7   5   7       13.52       16.72      0.64 o 
  -7   5   6        6.10        5.63      1.05 o 
  -7   5   5        0.34        1.46      1.00 o 
  -7   5   4       20.14       18.61      2.40 o 
  -7   5   3       88.86       88.75      8.15 o 
  -7   5   2        1.61        1.68      0.45 o 
  -7   5   1        3.75        4.78      0.56 o 
  -7   5   0       14.10       16.65      0.60 o 
  -7   5  -1       40.48       43.85      0.77 o 
  -7   5  -2       13.66       15.16      1.20 o 
  -7   5  -3        2.59        2.79      0.41 o 
  -7   4  14       13.14       13.08      0.42 o 
  -7   4  13       36.00       38.75      0.67 o 
  -7   4  12       14.04       12.80      0.51 o 
  -7   4  11        3.65        3.40      0.57 o 
  -7   4  10       22.64       23.55      3.12 o 
  -7   4   9       13.70       13.82      0.70 o 
  -7   4   8        7.49        8.80      0.67 o 
  -7   4   7       13.99       13.86      1.44 o 
  -7   4   6        8.28        5.48      0.64 o 
  -7   4   5        8.32        9.26      0.87 o 
  -7   4   4       15.78       19.26      2.44 o 
  -7   4   3       55.48       69.57      6.32 o 
  -7   4   2       14.08       20.52      1.56 o 
  -7   4   1        8.31       12.44      0.67 o 
  -7   4   0        2.25        3.20      0.66 o 
  -7   4  -1        6.39        7.01      1.54 o 
  -7   4  -2       30.62       32.51      0.91 o 
  -7   4  -3       48.21       56.08      1.07 o 
  -7   4  -4        4.95        4.94      0.48 o 
  -7   4  -5        4.53        2.06      0.55 o 
  -7   4  -6        4.71        2.21      0.37 o 
  -7   4  -7       36.58       27.23      0.67 o 
  -7   4  -8        2.67        2.56      0.37 o 
  -7   4  -9        2.58        2.57      0.39 o 
  -7   4 -10       19.91       24.77      0.55 o 
  -7   3  16       23.55       23.48      0.52 o 
  -7   3  15       24.01       18.46      0.62 o 
  -7   3  14        2.48        3.06      0.53 o 
  -7   3  13       64.84       59.13      0.97 o 
  -7   3  12       14.86       14.23      0.67 o 
  -7   3  11       15.20       19.36      4.23 o 
  -7   3  10        0.55        1.55      1.05 o 
  -7   3   9        0.62        0.91      0.60 o 
  -7   3   8        9.84       12.80      3.18 o 
  -7   3   7       44.23       37.84      2.04 o 
  -7   3   6       38.37       36.02      0.88 o 
  -7   3   5       18.93       20.02      1.62 o 
  -7   3   4        8.84       12.54      0.97 o 
  -7   3   3       30.18       32.43      2.98 o 
  -7   3   2       49.31       52.29      3.80 o 
  -7   3   1       87.30       82.36      6.06 o 
  -7   3   0       50.20       50.32      4.72 o 
  -7   3  -1        8.62       11.74      0.73 o 
  -7   3  -2       11.55       14.54      0.79 o 
  -7   3  -3      115.47       98.74      1.24 o 
  -7   3  -4       18.07       15.27      0.63 o 
  -7   3  -5       21.16       12.54      0.55 o 
  -7   3  -6       17.98       13.35      0.61 o 
  -7   3  -7        3.17        2.83      0.45 o 
  -7   3  -8       25.70       19.40      0.61 o 
  -7   3  -9        7.61        4.27      0.46 o 
  -7   3 -10        3.75        5.61      0.47 o 
  -7   3 -11       20.53       27.62      0.61 o 
  -7   2  17        2.79        2.98      0.45 o 
  -7   2  16       16.93       21.30      0.60 o 
  -7   2  15        8.38        8.62      0.62 o 
  -7   2  14       36.87       31.11      0.86 o 
  -7   2  13       18.38       19.47      0.71 o 
  -7   2  12        3.97        0.78      0.77 o 
  -7   2  11       10.97       10.97      2.83 o 
  -7   2  10        0.46        0.71      0.90 o 
  -7   2   9       19.38       24.29      3.08 o 
  -7   2   8      122.20      124.31      1.52 o 
  -7   2   7        7.02        8.15      0.70 o 
  -7   2   6        2.71        3.20      0.67 o 
  -7   2   5       77.63       73.50      4.90 o 
  -7   2   4        4.63        3.56      0.58 o 
  -7   2   3       12.64       15.27      0.76 o 
  -7   2   2       35.25       44.28      0.96 o 
  -7   2   1       26.09       29.17      2.91 o 
  -7   2   0        6.73        8.59      1.07 o 
  -7   2  -1       13.91       14.62      0.80 o 
  -7   2  -2      161.62      146.99     19.88 o 
  -7   2  -3       10.16       10.57      0.56 o 
  -7   2  -4       39.40       33.03      0.82 o 
  -7   2  -5        2.88        3.58      0.54 o 
  -7   2  -6       12.84       12.09      0.61 o 
  -7   2  -7       14.16       13.90      0.65 o 
  -7   2  -8       43.25       35.50      0.82 o 
  -7   2  -9        5.25        4.26      0.50 o 
  -7   2 -10        9.16        7.52      0.51 o 
  -7   2 -11       51.12       53.20      0.79 o 
  -7   1  18        1.39        1.22      0.53 o 
  -7   1  17        0.57        0.54      0.52 o 
  -7   1  16       59.81       77.41      0.99 o 
  -7   1  15        4.54        6.27      0.63 o 
  -7   1  14        0.94        1.56      0.55 o 
  -7   1  13        0.27        1.35      0.75 o 
  -7   1  12       13.77       15.86      3.36 o 
  -7   1  11        8.90       12.96      0.75 o 
  -7   1  10        7.62       12.59      2.88 o 
  -7   1   9        6.00        6.00      0.66 o 
  -7   1   8       16.76       17.50      1.41 o 
  -7   1   7        1.93        0.12      1.10 o 
  -7   1   6        3.79        2.00      0.66 o 
  -7   1   5       23.90       29.18      3.16 o 
  -7   1   4       35.81       39.58      2.41 o 
  -7   1   3       48.20       58.60      1.19 o 
  -7   1   2       31.24       41.71      1.10 o 
  -7   1   1        6.19        8.21      0.77 o 
  -7   1   0       62.29       75.54      1.25 o 
  -7   1  -1       47.61       64.74      5.85 o 
  -7   1  -2       13.15       17.21      2.95 o 
  -7   1  -3       15.17       13.60      4.28 o 
  -7   1  -4        3.57        3.53      1.18 o 
  -7   1  -5        2.49        1.74      0.65 o 
  -7   1  -6        0.26        0.79      0.45 o 
  -7   1  -7       10.93       11.44      0.61 o 
  -7   1  -8       20.84       20.12      0.69 o 
  -7   1  -9       14.07       14.55      0.61 o 
  -7   0  18        0.40        1.15      0.47 o 
  -7   0  17        0.93        2.35      0.48 o 
  -7   0  16       14.38       14.69      0.64 o 
  -7   0  15       13.00       15.07      0.69 o 
  -7   0  14       28.79       33.00      4.94 o 
  -7   0  13       13.98       17.23      1.41 o 
  -7   0  12        0.19        1.62      0.61 o 
  -7   0  11        3.51        4.75      0.68 o 
  -7   0  10        3.61        4.94      0.76 o 
  -7   0   9       21.12       21.77      1.39 o 
  -7   0   8        9.09       13.82      2.33 o 
  -7   0   7       37.86       56.76      6.07 o 
  -7   0   6       92.60      113.03     11.28 o 
  -7   0   5        5.22        9.35      0.78 o 
  -7   0   4       21.90       34.42      1.04 o 
  -7   0   3       70.88       82.72      1.39 o 
  -7   0   2       49.67       56.70      1.15 o 
  -7   0   1       32.86       40.32      1.03 o 
  -7   0   0        4.67        3.34      1.29 o 
  -7   0  -1        1.39        1.11      0.75 o 
  -7   0  -2       11.30       12.85      2.49 o 
  -7   0  -3        8.89        8.88      0.69 o 
  -7   0  -4       10.89       18.05      0.74 o 
  -7   0  -5        7.25       13.37      0.67 o 
  -7   0  -6       15.54       14.74      0.60 o 
  -7   0  -7        0.32        1.52      0.40 o 
  -7   0  -8        0.67        0.55      0.39 o 
  -7   0  -9        3.65        3.68      0.44 o 
  -7   0 -10       87.44       95.42      1.04 o 
  -7   0 -11        0.78        1.04      0.37 o 
  -7  -1  18       30.85       42.52      0.68 o 
  -7  -1  17       35.72       37.19      0.70 o 
  -7  -1  16        7.75        5.29      0.54 o 
  -7  -1  15        3.77        2.95      0.73 o 
  -7  -1  14       41.41       41.20     13.81 o 
  -7  -1  13       14.04       16.49      4.04 o 
  -7  -1  12       13.81       17.01      2.88 o 
  -7  -1  11        2.41        4.61      1.57 o 
  -7  -1  10       49.69       57.23      1.11 o 
  -7  -1   9       14.18       20.21      1.89 o 
  -7  -1   8      113.71      141.50      1.74 o 
  -7  -1   7       17.76       16.39      0.93 o 
  -7  -1   6        8.59       10.90      0.87 o 
  -7  -1   5       37.82       41.04      1.16 o 
  -7  -1   4       40.87       54.59      1.23 o 
  -7  -1   3       18.67       25.22      0.93 o 
  -7  -1   2        5.75        6.53      0.97 o 
  -7  -1   1       86.10       99.00     11.55 o 
  -7  -1   0        2.59        4.68      1.44 o 
  -7  -1  -1        8.29       10.47      1.29 o 
  -7  -1  -2      100.30      112.13     32.22 o 
  -7  -1  -3       28.83       32.76      3.98 o 
  -7  -1  -4        0.68        1.62      0.56 o 
  -7  -1  -5        9.01       11.32      0.68 o 
  -7  -1  -6        5.45        3.21      1.41 o 
  -7  -1  -7       25.80       25.71      7.24 o 
  -7  -1  -8       25.14       17.04      0.51 o 
  -7  -1  -9        8.62        8.35      0.45 o 
  -7  -1 -10       25.00       30.12      0.58 o 
  -7  -2  17       15.90       18.13      0.54 o 
  -7  -2  16        2.57        3.36      0.40 o 
  -7  -2  15        6.43        3.18      1.56 o 
  -7  -2  14       38.12       37.73      9.30 o 
  -7  -2  13        4.60        5.41      0.63 o 
  -7  -2  12       14.14       14.14      4.67 o 
  -7  -2  11       30.22       30.66      2.18 o 
  -7  -2  10       20.19       26.12      0.96 o 
  -7  -2   9       82.64      113.19      1.55 o 
  -7  -2   8       17.09       16.10      0.92 o 
  -7  -2   7        9.79       11.99      0.87 o 
  -7  -2   6       33.75       37.08      1.07 o 
  -7  -2   5       62.81       65.32      1.29 o 
  -7  -2   4       55.30       62.85      1.87 o 
  -7  -2   3       33.23       38.01      3.77 o 
  -7  -2   2        6.39       10.85      2.18 o 
  -7  -2   1       15.40       19.83      4.81 o 
  -7  -2   0       50.41       58.14     10.74 o 
  -7  -2  -1       31.07       30.14     10.13 o 
  -7  -2  -2       14.50       21.17      3.49 o 
  -7  -2  -3        0.43        1.68      0.58 o 
  -7  -2  -4        0.41        1.78      0.58 o 
  -7  -2  -5       20.79       27.86      0.82 o 
  -7  -2  -6       17.62       17.34      0.69 o 
  -7  -2  -7       54.24       55.60      0.94 o 
  -7  -2  -8        1.92        2.72      0.49 o 
  -7  -3  15        2.18        1.88      0.48 o 
  -7  -3  14        3.87        4.55      0.61 o 
  -7  -3  13       32.39       43.04      0.92 o 
  -7  -3  12        5.14        5.63      0.68 o 
  -7  -3  11        6.69        6.14      0.72 o 
  -7  -3  10        4.32        7.06      0.73 o 
  -7  -3   9       37.00       48.37      1.09 o 
  -7  -3   8       32.80       32.13      1.02 o 
  -7  -3   7        9.48        9.31      0.79 o 
  -7  -3   6        3.00        3.00      0.73 o 
  -7  -3   5        5.60        8.61      0.68 o 
  -7  -3   4       12.56       17.90      1.93 o 
  -7  -3   3       47.68       61.70      8.64 o 
  -7  -3   2       22.96       33.91      9.31 o 
  -7  -3   1       12.35       16.43      4.25 o 
  -7  -3   0        5.77        4.29      1.45 o 
  -7  -3  -1       20.76       24.79      3.28 o 
  -7  -3  -2        5.26        5.23      0.60 o 
  -7  -3  -3        9.23        8.54      0.61 o 
  -7  -3  -4       16.57       14.87      0.70 o 
  -7  -3  -5        2.53        2.62      0.53 o 
  -7  -3  -6       19.33       23.21      0.66 o 
  -7  -3  -7       48.67       56.81      0.83 o 
  -7  -3  -8       19.17       22.77      0.53 o 
  -7  -4  13       47.78       83.97      0.99 o 
  -7  -4  12        7.39       11.70      0.65 o 
  -7  -4  11        9.06        9.17      0.65 o 
  -7  -4  10        6.06        8.34      0.66 o 
  -7  -4   9        2.36        2.95      0.62 o 
  -7  -4   8       18.29       20.42      0.79 o 
  -7  -4   7       44.04       49.15      1.02 o 
  -7  -4   6       20.93       28.79      0.86 o 
  -7  -4   5        2.97        5.04      0.57 o 
  -7  -4   4        1.14        1.17      0.54 o 
  -7  -4   3      120.49      123.38     40.54 o 
  -7  -4   2       25.01       25.57      9.13 o 
  -7  -4   1        0.36        1.02      0.51 o 
  -7  -4   0        5.38        5.10      2.10 o 
  -7  -4  -1       16.25       20.49      0.73 o 
  -7  -4  -2        1.84        1.90      0.54 o 
  -7  -4  -3       44.66       52.92      0.91 o 
  -7  -4  -4       31.22       36.76      0.76 o 
  -7  -4  -5       13.13       14.64      0.54 o 
  -7  -5  11       14.76       17.42      0.54 o 
  -7  -5  10       21.89       27.34      0.65 o 
  -7  -5   9       19.26       20.84      0.62 o 
  -7  -5   8        0.45        4.54      0.53 o 
  -7  -5   7      305.46      395.35      1.91 o 
  -7  -5   6       24.72       38.15      0.75 o 
  -7  -5   5       11.66       16.66      0.60 o 
  -7  -5   4        9.61       11.36      0.53 o 
  -7  -5   2       21.41       18.77      0.57 o 
  -7  -5   1       24.64       24.47      0.61 o 
  -7  -5   0       32.92       40.96      0.70 o 
  -8   0   6        1.40        3.17      0.46 o 
  -8   0   5       33.44       38.11      0.70 o 
  -1  12  -1       23.49       23.93      0.57 o 
  -1  11   9       28.51       24.20      0.55 o 
  -1  11   8        4.63        4.68      0.43 o 
  -1  11   7        3.44        2.74      0.47 o 
  -1  11   6        5.71        5.40      0.53 o 
  -1  11   5        7.98        7.06      0.58 o 
  -1  11   4        6.10        6.48      0.58 o 
  -1  11   3        0.66        0.89      0.40 o 
  -1  11   2       12.94       12.70      0.64 o 
  -1  11   1        0.37        0.79      0.51 o 
  -1  11   0       43.84       41.27      0.97 o 
  -1  11  -1        0.01        0.82      0.54 o 
  -1  11  -2       14.79       15.49      0.73 o 
  -1  11  -3        7.19        7.24      0.64 o 
  -1  11  -4        0.69        0.68      0.55 o 
  -1  11  -5        0.19        0.88      0.54 o 
  -1  11  -6        0.09        0.52      0.53 o 
  -1  11  -7       25.15       24.59      2.45 o 
  -1  11  -8        2.94        2.93      0.58 o 
  -1  11  -9        0.34        0.57      0.45 o 
  -1  11 -10        0.13        0.40      0.45 o 
  -1  11 -11        0.00       -0.03      0.44 o 
  -1  11 -12        2.37        4.07      0.49 o 
  -1  11 -13        3.59        3.70      0.48 o 
  -1  11 -14        1.73        1.07      0.41 o 
  -1  10  14        1.22        2.65      0.42 o 
  -1  10  13        6.45        5.43      0.43 o 
  -1  10  12        3.66        2.90      0.46 o 
  -1  10  11        2.02        1.93      0.50 o 
  -1  10  10        0.06        0.60      0.48 o 
  -1  10   9        3.15        3.88      0.57 o 
  -1  10   8        4.21        4.70      0.62 o 
  -1  10   7        5.12        3.79      0.64 o 
  -1  10   6        3.09        3.22      0.64 o 
  -1  10   5        4.61        4.57      0.58 o 
  -1  10   4       33.90       29.89      1.84 o 
  -1  10   3       39.41       39.07      1.07 o 
  -1  10   2       18.30       16.37      0.82 o 
  -1  10   1       25.86       25.40      0.94 o 
  -1  10   0        4.09        4.43      0.67 o 
  -1  10  -1        7.07        8.33      0.73 o 
  -1  10  -2        5.64        6.49      0.70 o 
  -1  10  -3       97.42       93.06      2.09 o 
  -1  10  -4       26.10       23.89      0.98 o 
  -1  10  -5       35.20       29.72      1.04 o 
  -1  10  -6        4.10        3.65      0.59 o 
  -1  10  -7      107.21       95.64     10.33 o 
  -1  10  -8        4.32        4.63      0.62 o 
  -1  10  -9        2.24        2.66      0.59 o 
  -1  10 -10       38.09       36.46      3.49 o 
  -1  10 -11       10.49       10.30      0.70 o 
  -1  10 -12       52.56       48.40      1.10 o 
  -1  10 -13      114.91      121.20      8.43 o 
  -1  10 -14       19.50       18.82      0.79 o 
  -1  10 -15        3.26        3.81      0.58 o 
  -1  10 -16        7.75       10.19      0.63 o 
  -1  10 -17        0.65        0.95      0.55 o 
  -1  10 -18        8.58       12.20      0.66 o 
  -1  10 -19       16.64       20.17      0.71 o 
  -1  10 -20       35.40       47.81      0.82 o 
  -1   9  17       11.31        8.68      0.43 o 
  -1   9  16        0.09        1.49      0.41 o 
  -1   9  15        2.39        3.15      0.48 o 
  -1   9  14        5.34        5.29      0.55 o 
  -1   9  13       11.73       10.68      0.69 o 
  -1   9  12       36.72       34.33      1.04 o 
  -1   9  11      144.99      138.20      1.92 o 
  -1   9  10       91.94       95.29      1.69 o 
  -1   9   9       10.47       12.96      0.88 o 
  -1   9   8        6.79        6.42      0.76 o 
  -1   9   7       39.21       40.73      1.25 o 
  -1   9   6        3.04        3.89      0.68 o 
  -1   9   5        0.65        2.44      0.64 o 
  -1   9   4      168.47      149.59      5.97 o 
  -1   9   3        1.22        1.61      0.61 o 
  -1   9   2       44.22       40.44      1.73 o 
  -1   9   1       43.41       37.75      1.14 o 
  -1   9   0       40.97       36.53      1.17 o 
  -1   9  -1        0.07        1.63      0.63 o 
  -1   9  -2        1.04        1.05      0.61 o 
  -1   9  -3       94.46       76.87      1.56 o 
  -1   9  -4       19.19       16.00      0.89 o 
  -1   9  -5       42.43       38.30      1.86 o 
  -1   9  -6      288.04      232.40     14.98 o 
  -1   9  -7        3.69        5.47      0.90 o 
  -1   9  -8       15.91       14.76      0.82 o 
  -1   9  -9       30.09       24.86      1.08 o 
  -1   9 -10        1.49        2.36      1.07 o 
  -1   9 -11       12.30       10.15      1.40 o 
  -1   9 -12       30.34       31.65      1.02 o 
  -1   9 -13        1.86        1.44      0.63 o 
  -1   9 -14        7.31        5.77      0.71 o 
  -1   9 -15       38.85       36.49      1.10 o 
  -1   9 -16       54.15       60.18      1.33 o 
  -1   9 -17        0.17        0.34      0.52 o 
  -1   9 -18        0.02        0.46      0.53 o 
  -1   9 -19       14.24       15.15      0.73 o 
  -1   9 -20        0.00        0.22      0.50 o 
  -1   9 -21        0.15        0.37      0.47 o 
  -1   9 -22       62.94       65.05      7.46 o 
  -1   8  21        0.00       -0.37      0.37 o 
  -1   8  20        2.43        3.14      0.50 o 
  -1   8  19       15.39       16.81      0.69 o 
  -1   8  18       78.56       92.36      3.08 o 
  -1   8  17        3.87        4.37      0.57 o 
  -1   8  16        6.29        6.52      1.20 o 
  -1   8  15        0.12        0.02      0.53 o 
  -1   8  14        0.70        0.71      0.57 o 
  -1   8  13        0.38        0.37      0.60 o 
  -1   8  12        0.05       -0.27      0.65 o 
  -1   8  11        3.79        3.29      0.70 o 
  -1   8  10        7.59       14.11      0.88 o 
  -1   8   9       18.99       23.52      1.05 o 
  -1   8   8        3.33        5.45      0.73 o 
  -1   8   7       26.84       27.45      1.05 o 
  -1   8   6       43.59       41.26      1.15 o 
  -1   8   5       42.56       39.36      1.13 o 
  -1   8   4        0.65        0.47      0.54 o 
  -1   8   3       13.41       13.39      0.85 o 
  -1   8   2      277.18      261.42      2.67 o 
  -1   8   1        3.22        3.78      0.88 o 
  -1   8   0        5.57        5.85      1.09 o 
  -1   8  -1       56.45       52.55      1.64 o 
  -1   8  -2       57.83       55.04      1.77 o 
  -1   8  -3       16.87       14.96      1.28 o 
  -1   8  -4        9.86        8.93      1.30 o 
  -1   8  -5       47.36       40.54      1.25 o 
  -1   8  -6        5.32        5.10      0.76 o 
  -1   8  -7       23.48       17.00      1.21 o 
  -1   8  -8       13.71       12.67      1.45 o 
  -1   8  -9       54.42       37.32      3.00 o 
  -1   8 -10       12.38       15.26      0.83 o 
  -1   8 -11        0.10        0.21      0.59 o 
  -1   8 -12       53.31       45.64      4.88 o 
  -1   8 -13        7.15        7.62      0.74 o 
  -1   8 -14       80.57       70.54      1.46 o 
  -1   8 -15       31.56       26.47      3.92 o 
  -1   8 -16        0.07        0.45      0.58 o 
  -1   8 -17        0.16        0.38      0.60 o 
   1  -8  18       40.20       46.87      1.69 o 
  -1   8 -19        0.21        0.88      0.58 o 
  -1   8 -20        0.28        0.54      0.58 o 
  -1   8 -21        3.53        2.80      1.05 o 
  -1   8 -22        0.96        0.80      0.57 o 
  -1   8 -23        0.03        0.06      0.52 o 
   1  -8  24        1.78        2.25      0.50 o 
   1  -8  25        1.33        2.02      0.43 o 
  -1   7  23        0.01        0.39      0.41 o 
  -1   7  22        4.90        5.21      0.55 o 
  -1   7  21        5.14        5.17      0.65 o 
  -1   7  20        2.82        3.51      0.54 o 
  -1   7  19       10.81       15.06      0.85 o 
  -1   7  18        9.57        9.69      2.10 o 
  -1   7  17        4.15        3.55      0.55 o 
  -1   7  16        0.01        0.29      0.51 o 
  -1   7  15        0.38        0.86      0.57 o 
  -1   7  14        1.85        3.13      0.65 o 
  -1   7  13        0.01        0.91      0.63 o 
  -1   7  12        1.63        1.54      0.66 o 
  -1   7  11        0.14        1.31      0.62 o 
  -1   7  10        5.09        5.20      0.73 o 
  -1   7   9        5.24        3.66      0.68 o 
  -1   7   8        0.02        1.12      0.77 o 
  -1   7   7        1.28        3.32      0.78 o 
  -1   7   6       21.57       23.08      1.71 o 
  -1   7   5       39.57       45.69      1.28 o 
  -1   7   4        3.63        5.52      1.21 o 
  -1   7   3       95.52      101.03      2.50 o 
  -1   7   2      337.18      347.17      8.73 o 
  -1   7   1       25.07       28.84      1.92 o 
  -1   7   0       13.27       14.28      1.76 o 
  -1   7  -1      283.11      292.18      4.92 o 
  -1   7  -2      128.83      116.74     10.21 o 
  -1   7  -3      231.34      214.77      9.74 o 
  -1   7  -4        1.66        0.96      1.35 o 
  -1   7  -5       74.74       78.66      1.80 o 
  -1   7  -6      251.74      228.18      4.74 o 
  -1   7  -7       14.25       19.82      0.94 o 
  -1   7  -8      282.83      257.89      2.87 o 
  -1   7  -9        2.59        5.62      0.64 o 
  -1   7 -10        5.31        5.15      1.05 o 
  -1   7 -11        0.00        0.54      0.71 o 
  -1   7 -12        3.20        2.93      0.82 o 
  -1   7 -13       10.51        9.03      0.79 o 
  -1   7 -14      177.52      165.57      2.10 o 
  -1   7 -15        1.87        2.01      0.70 o 
  -1   7 -16        2.47        2.53      0.73 o 
  -1   7 -17       61.36       58.30      1.42 o 
  -1   7 -18       28.40       29.71      1.10 o 
  -1   7 -19        0.86        1.97      0.72 o 
  -1   7 -20        6.17        4.72      0.69 o 
   1  -7  21        1.55        2.10      0.64 o 
  -1   7 -22        1.57        1.86      0.65 o 
   1  -7  23        5.28        6.46      0.70 o 
  -1   7 -24        2.38        1.12      0.59 o 
   1  -7  25        0.44        0.71      0.51 o 
   1  -7  26        0.03        0.35      0.47 o 
   1  -7  27        0.16        0.35      0.42 o 
  -1   6  25        0.02       -0.04      0.42 o 
  -1   6  24        0.25        0.54      0.51 o 
  -1   6  23        2.15        2.57      0.57 o 
  -1   6  22        0.59        1.58      0.62 o 
  -1   6  21        2.27        2.21      0.69 o 
  -1   6  20        4.95        6.25      0.77 o 
  -1   6  15        0.40        0.81      0.52 o 
  -1   6  14       11.03        8.69      0.72 o 
  -1   6  13       83.63       89.61      1.64 o 
  -1   6  12        2.72        4.11      0.88 o 
  -1   6  11        0.22        0.56      0.91 o 
  -1   6  10       30.69       36.37      4.55 o 
  -1   6   9       23.28       25.30      5.52 o 
  -1   6   8        6.34        8.22      1.32 o 
  -1   6   7        9.45       16.90      1.56 o 
  -1   6   6      117.81      109.08      3.03 o 
  -1   6   5       41.35       34.58      1.92 o 
  -1   6   4        1.07        2.39      1.22 o 
  -1   6   3       98.37      100.56      2.85 o 
  -1   6   2        0.28        1.06      0.95 o 
  -1   6   1       10.58       10.64      1.34 o 
  -1   6   0      158.39      146.75      3.27 o 
  -1   6  -1       54.13       52.53      2.09 o 
  -1   6  -2       32.39       35.95      1.77 o 
  -1   6  -3       40.51       50.88      2.67 o 
  -1   6  -4      158.31      156.75      3.51 o 
  -1   6  -5       93.43       94.02      3.24 o 
  -1   6  -6       87.19       81.90      4.68 o 
  -1   6  -7        0.21        0.41      1.23 o 
  -1   6  -8        3.81        5.97      1.31 o 
  -1   6  -9       71.70       58.24      2.37 o 
  -1   6 -10      120.26      101.56      2.96 o 
  -1   6 -11       47.68       40.19      2.10 o 
  -1   6 -12       42.59       35.02      1.35 o 
  -1   6 -13       55.18       48.99      4.02 o 
  -1   6 -14       84.00       77.74      6.40 o 
  -1   6 -15       17.68       17.27      1.89 o 
  -1   6 -16       29.02       28.43      1.11 o 
  -1   6 -17        1.70        2.42      0.71 o 
  -1   6 -18        6.06        7.43      0.87 o 
  -1   6 -19       16.97       16.39      0.98 o 
  -1   6 -20       33.68       23.92      2.89 o 
  -1   6 -21        7.26        6.50      0.76 o 
  -1   6 -22        1.64        2.54      0.66 o 
  -1   6 -23       10.47       16.57      0.87 o 
  -1   6 -24        3.88        3.45      0.66 o 
   1  -6  25        6.03        5.75      0.65 o 
   1  -6  26        0.08        0.91      0.58 o 
   1  -6  27       13.99       18.34      0.75 o 
   1  -6  28        0.15        0.13      0.43 o 
  -1   5  27        2.12        1.99      0.39 o 
  -1   5  26        0.05        0.63      0.48 o 
  -1   5  25        9.69       11.94      0.71 o 
  -1   5  24        3.83        3.24      0.60 o 
  -1   5  23        2.66        3.49      0.67 o 
  -1   5  22        8.23        7.26      0.77 o 
  -1   5  21        4.28        4.93      0.76 o 
  -1   5  14      122.53      135.02      2.02 o 
  -1   5  11        9.50        9.35      1.38 o 
  -1   5   9        0.71        8.95      1.38 o 
  -1   5   8       17.20       43.88      2.10 o 
  -1   5   7      369.15      385.81      5.27 o 
  -1   5   6        1.01        1.88      0.98 o 
  -1   5   5      167.09      190.94      7.01 o 
  -1   5   4       72.00       72.58      2.32 o 
  -1   5   3       34.72       40.99      1.78 o 
  -1   5   2       75.64       85.29      2.36 o 
  -1   5   1        9.42       15.13      1.34 o 
  -1   5   0      838.35      909.18      6.98 o 
  -1   5  -1       87.41       99.87      2.44 o 
  -1   5  -2      136.98      152.75      2.98 o 
  -1   5  -3      247.60      332.33      4.45 o 
  -1   5  -4       10.87       16.85      1.41 o 
  -1   5  -5        7.74       10.90      2.12 o 
  -1   5  -6       71.98       73.45      2.30 o 
  -1   5  -7      123.23      134.87      3.04 o 
  -1   5  -8      161.24      161.88      3.33 o 
  -1   5  -9        0.18       -1.00      1.00 o 
  -1   5 -10      332.24      289.27      4.45 o 
  -1   5 -11       81.16       65.11      2.40 o 
  -1   5 -12       27.50       26.34      1.81 o 
  -1   5 -13        1.89        4.69      1.28 o 
  -1   5 -14       14.36       15.86      4.60 o 
  -1   5 -15        2.12        2.73      0.89 o 
  -1   5 -16       24.06       19.22      2.14 o 
  -1   5 -17       31.65       36.81      1.55 o 
  -1   5 -18       26.10       26.20      1.08 o 
  -1   5 -19       52.79       52.49      1.35 o 
  -1   5 -20       76.58       72.45      1.54 o 
  -1   5 -21       62.35       63.88      4.30 o 
  -1   5 -22        1.78        1.25      0.63 o 
   1  -5  23        1.86        2.07      0.64 o 
   1  -5  24       35.09       35.31      1.12 o 
   1  -5  25        9.32        7.71      0.68 o 
   1  -5  26       14.62       10.69      0.78 o 
   1  -5  27        0.41        1.64      1.29 o 
   1  -5  28        2.25        2.24      0.53 o 
   1  -5  29        1.47        1.93      0.45 o 
  -1   4  28        4.57        5.54      0.44 o 
  -1   4  27        1.70        0.97      0.50 o 
  -1   4  26        1.73        1.40      0.58 o 
  -1   4  25        5.14        5.72      0.68 o 
  -1   4  24        4.69        4.94      0.70 o 
  -1   4  23       13.72       13.47      0.85 o 
  -1   4  22       34.99       35.02      1.18 o 
  -1   4  21       30.46       28.90      1.14 o 
  -1   4   9        7.71        6.97      1.11 o 
  -1   4   8      760.86      845.04      7.37 o 
  -1   4   7        2.73        7.26      1.16 o 
  -1   4   6        1.45        1.87      0.89 o 
  -1   4   5     1041.07     1198.79     21.20 o 
  -1   4   4      922.02     1012.97      6.79 o 
  -1   4   3      204.59      223.79      3.20 o 
  -1   4   2      104.20      128.09      2.42 o 
  -1   4   1       43.50       50.78      1.60 o 
  -1   4   0      121.21      116.20      2.30 o 
  -1   4  -1       65.94       85.45      2.01 o 
  -1   4  -2     2610.87     2882.43     10.70 o 
  -1   4  -3       14.02       18.29      4.49 o 
  -1   4  -4      266.72      288.84      3.72 o 
  -1   4  -5       14.58       14.36      1.18 o 
  -1   4  -6      415.04      448.25      5.05 o 
  -1   4  -7      126.07      155.12      2.93 o 
  -1   4  -8     2236.16     2360.02     10.88 o 
  -1   4  -9      662.11      639.65      5.89 o 
  -1   4 -10       22.80       22.66      1.53 o 
  -1   4 -11      221.55      229.12      3.85 o 
  -1   4 -12       15.40       17.50      1.45 o 
  -1   4 -13       67.24       89.56      7.07 o 
  -1   4 -14       50.77       54.83      5.83 o 
  -1   4 -15       12.79       16.92      3.86 o 
  -1   4 -16        0.44        0.82      2.68 o 
  -1   4 -17       64.76       68.06      8.00 o 
  -1   4 -18       12.59       22.42      2.89 o 
  -1   4 -19       42.87       47.88      1.59 o 
  -1   4 -20        0.94        2.62      0.71 o 
  -1   4 -21       10.81        4.72      0.75 o 
   1  -4  22       30.43       22.66      1.02 o 
   1  -4  23        8.62       10.30      0.84 o 
   1  -4  24        7.61       12.16      0.83 o 
   1  -4  25       20.89       18.78      0.92 o 
   1  -4  26        3.56        4.29      0.68 o 
   1  -4  27        0.04       -0.19      0.55 o 
   1  -4  28        0.16        1.21      0.55 o 
   1  -4  29        5.12        5.99      0.55 o 
  -1   3  28       42.58       45.35      0.92 o 
  -1   3  27        0.00       -0.06      0.55 o 
  -1   3  26       11.44       11.77      0.79 o 
  -1   3  25        2.01        2.98      0.70 o 
  -1   3  24       28.93       26.83      1.06 o 
  -1   3  23       23.20       22.50      1.04 o 
  -1   3  22        1.04        2.00      0.73 o 
  -1   3  21        0.05        3.40      1.67 o 
  -1   3  20        4.47        6.86      0.85 o 
  -1   3  19       18.45       20.74      0.98 o 
  -1   3  18       86.03       91.12      1.61 o 
  -1   3   7      301.92      300.63      3.87 o 
  -1   3   6       47.25       50.16      1.68 o 
  -1   3   5      768.23      823.56      5.90 o 
  -1   3   4      529.93      545.29     12.63 o 
  -1   3   3       44.00       38.38      1.33 o 
  -1   3   2      437.09      459.17      3.70 o 
  -1   3   1       49.95       68.53      1.51 o 
  -1   3   0       63.97       60.28      1.45 o 
  -1   3  -1      406.93      410.59      3.40 o 
  -1   3  -2      497.56      515.44      3.82 o 
  -1   3  -3       49.08       58.44      1.64 o 
  -1   3  -4       50.59       61.59      1.64 o 
  -1   3  -5      116.95      119.74      5.10 o 
  -1   3  -6      860.82      885.19     24.62 o 
  -1   3  -7      559.13      574.25      4.72 o 
  -1   3  -8     1140.86     1185.36      6.98 o 
  -1   3  -9        7.03        5.91      1.05 o 
  -1   3 -10      128.91      134.36      2.73 o 
  -1   3 -11      570.14      594.14      5.75 o 
  -1   3 -12      285.55      320.16     29.93 o 
  -1   3 -13      176.30      195.93     14.48 o 
  -1   3 -14      272.73      236.83     27.75 o 
  -1   3 -15        1.84        0.88      2.95 o 
  -1   3 -16       60.05       53.68      5.64 o 
  -1   3 -17      207.33      216.22     20.08 o 
  -1   3 -18       51.47       68.15      6.55 o 
  -1   3 -19       58.62       61.65      7.04 o 
  -1   3 -20        0.65       -1.25      2.42 o 
   1  -3  21        0.33        1.32      0.62 o 
   1  -3  22        0.75        0.43      0.62 o 
   1  -3  23        0.14        0.67      0.69 o 
   1  -3  24       17.99       23.36      1.00 o 
   1  -3  25        0.86        1.01      0.67 o 
   1  -3  26        0.53        1.58      0.67 o 
   1  -3  27        2.40        1.12      0.78 o 
   1  -3  28        2.04        2.35      0.57 o 
   1  -3  29        0.05        0.57      0.54 o 
   1  -3  30       38.49       43.54      0.88 o 
  -1   2  28        0.82        1.49      0.52 o 
  -1   2  27        0.83        2.32      0.64 o 
  -1   2  26        3.76        4.12      0.72 o 
  -1   2  25       29.20       27.09      1.12 o 
  -1   2  24       32.74       30.03      1.20 o 
  -1   2  23       22.41       20.23      2.28 o 
  -1   2  22        0.28       -0.30      0.70 o 
  -1   2  21        1.55        3.55      0.92 o 
  -1   2  20        2.44        1.08      0.69 o 
  -1   2  19      224.31      233.16      2.59 o 
  -1   2  18       94.60      101.17      1.73 o 
  -1   2  10      972.79     1010.12      7.30 o 
  -1   2   9      188.81      189.83      3.03 o 
  -1   2   8       21.49       23.17      1.23 o 
  -1   2   7      205.14      187.92      2.67 o 
  -1   2   6      694.73      647.50      4.71 o 
  -1   2   5      275.34      298.81      3.10 o 
  -1   2   4     1598.12     1763.80     72.03 o 
  -1   2   3     4411.38     4580.26     31.53 o 
  -1   2   2      847.48      900.88     23.77 o 
  -1   2   1        8.31        6.08      0.57 o 
  -1   2   0      540.67      571.77      3.09 o 
  -1   2  -1       83.20       90.61     11.29 o 
  -1   2  -2       35.17       39.82      1.57 o 
  -1   2  -3     1922.59     1842.43     64.08 o 
  -1   2  -4     1376.21     1333.46     51.34 o 
  -1   2  -5       71.72       74.87      1.13 o 
  -1   2  -6       13.34       12.59      0.74 o 
  -1   2  -7        5.08        2.47      0.39 o 
  -1   2  -8      685.68      775.54      5.99 o 
  -1   2  -9      344.67      406.57      3.61 o 
  -1   2 -10     2231.12     2665.18      9.21 o 
  -1   2 -11      106.18      151.42      2.42 o 
  -1   2 -12        0.28        1.97      1.57 o 
   1  -2  13     1152.09     1280.89    147.65 o 
  -1   2 -14        0.02        1.75      1.09 o 
  -1   2 -15        0.07        0.31      1.04 o 
  -1   2 -16      254.91      313.71      5.01 o 
   1  -2  17        0.35        1.19      2.58 o 
  -1   2 -18       30.79       41.17      2.22 o 
  -1   2 -19        7.25       15.22      1.85 o 
   1  -2  20      215.45      194.86      4.53 o 
   1  -2  21        0.33        1.32      0.64 o 
   1  -2  22        1.44        1.50      0.63 o 
   1  -2  23       14.58       20.18      0.95 o 
   1  -2  24        6.82        6.73      0.77 o 
   1  -2  25        0.05        0.56      0.63 o 
   1  -2  26       33.56       39.21      2.46 o 
   1  -2  27       15.25       13.66      0.85 o 
   1  -2  28        6.79        8.12      0.72 o 
   1  -2  29       11.73       12.19      0.91 o 
   1  -2  30       30.21       31.69      0.87 o 
   1  -2  31        2.83        2.26      0.43 o 
  -1   1  27       92.22       88.00      1.69 o 
  -1   1  26        6.18        4.82      0.77 o 
  -1   1  25        2.05        2.29      0.74 o 
  -1   1  24       12.12       20.36      3.24 o 
  -1   1  23       87.45       98.91      5.99 o 
  -1   1  22       18.29       16.63      1.04 o 
  -1   1  21       93.76       94.42      3.00 o 
  -1   1  20      118.04      120.37      7.01 o 
  -1   1  19       48.64       46.54      5.75 o 
  -1   1  15       25.47       39.60      2.16 o 
  -1   1  12      342.39      356.39      8.87 o 
  -1   1   9      422.95      494.12      5.04 o 
  -1   1   8      499.96      592.15      5.02 o 
  -1   1   7       44.30       38.78      1.31 o 
  -1   1   6     2082.29     1948.39      7.11 o 
  -1   1   5      641.35      626.19      3.70 o 
  -1   1   4    15041.45    12514.55     61.83 o 
  -1   1   3     3993.53     3756.69     31.78 o 
  -1   1   2     1991.26     2040.58      7.18 o 
  -1   1   1       44.63       41.52      1.08 o 
  -1   1   0     3469.48     3358.12     25.89 o 
  -1   1  -1     1274.24     1326.79     59.36 o 
  -1   1  -2      987.96     1001.41     17.15 o 
  -1   1  -3      203.80      224.79      1.80 o 
   1  -1   4     1303.99     1462.67     80.99 o 
  -1   1  -5     1384.28     1551.39     17.69 o 
   1  -1   6     2631.29     2801.88     11.99 o 
  -1   1  -7      308.68      360.98      5.57 o 
  -1   1  -8       46.79       53.94      3.47 o 
  -1   1  -9      304.88      336.00     19.44 o 
  -1   1 -10     1042.36     1183.89     82.43 o 
   1  -1  11      366.84      428.29     27.79 o 
  -1   1 -12      322.13      332.42     32.32 o 
  -1   1 -13       46.41       56.68      3.50 o 
  -1   1 -14      261.04      280.01     14.57 o 
  -1   1 -15      195.21      212.02     18.52 o 
  -1   1 -16      418.82      508.15      5.94 o 
  -1   1 -17       18.15       21.60      1.62 o 
   1  -1  19        0.16       -1.44      1.44 o 
   1  -1  26        0.32        1.16      0.66 o 
   1  -1  27        2.69        2.92      0.71 o 
   1  -1  28        7.26        5.53      0.68 o 
   1  -1  29        0.01       -0.01      0.57 o 
   1  -1  30        0.17       -0.11      0.51 o 
   1  -1  31        0.89        2.14      0.43 o 
  -1   0  28        1.77        0.67      0.71 o 
  -1   0  27        2.13        1.29      0.75 o 
  -1   0  26        0.52        0.46      0.72 o 
  -1   0  25        8.58        7.77      0.93 o 
  -1   0  24      139.09      117.31      2.07 o 
  -1   0  23        0.48        1.47      0.74 o 
  -1   0  22       70.49       71.87      1.66 o 
  -1   0  21       23.04       24.93      1.10 o 
  -1   0  20        1.63        2.56      0.76 o 
  -1   0  19       14.24       16.60      0.91 o 
  -1   0  13        0.28        0.54      1.09 o 
  -1   0  12     1335.85     1459.31      9.95 o 
  -1   0  11      120.40      150.46      3.19 o 
  -1   0  10     1278.38     1445.46      8.96 o 
  -1   0   9       18.09       14.49      1.25 o 
  -1   0   8       38.36       61.33      1.79 o 
  -1   0   7     5010.32     5005.28    587.79 o 
  -1   0   6      685.78      706.94    120.80 o 
  -1   0   5        0.03        1.20      0.57 o 
  -1   0   4     3737.24     3861.55     33.11 o 
  -1   0   3      691.83      736.56     36.69 o 
  -1   0   2      872.28      802.11     76.26 o 
  -1   0   1        1.12        0.69      0.45 o 
  -1   0   0      533.52      547.20      2.85 o 
  -1   0  -1      121.38      122.46      1.42 o 
  -1   0  -2       94.25       94.48      1.31 o 
  -1   0  -3      141.90      161.95      2.95 o 
  -1   0  -4       40.84       52.67      1.95 o 
   1   0   5      319.12      314.09      2.45 o 
   1   0   6       33.52       30.94      1.07 o 
   1   0   7      233.57      255.36      2.80 o 
  -1   0  -8      399.74      424.97      8.29 o 
  -1   0  -9       14.76       19.42      2.17 o 
  -1   0 -10        0.26        1.62      0.83 o 
  -1   0 -11        6.12        9.27      1.84 o 
  -1   0 -12        2.88        5.28      7.74 o 
  -1   0 -13        8.95        8.02      1.14 o 
  -1   0 -14        1.05        2.52      1.01 o 
  -1   0 -15      158.10      187.98      3.47 o 
   1   0  18       16.77       18.27      1.86 o 
   1   0  25        9.79       11.52      0.87 o 
   1   0  26        2.42        4.38      0.73 o 
   1   0  27        7.09        8.03      0.76 o 
   1   0  28        2.16        1.32      0.59 o 
   1   0  29        9.61        9.70      0.69 o 
   1   0  30        0.21        0.32      0.50 o 
  -1  -1  28        4.44        5.92      0.77 o 
  -1  -1  27       18.59       21.99      4.23 o 
  -1  -1  26        7.82        8.86      0.86 o 
  -1  -1  25        7.21       11.36      0.94 o 
  -1  -1  24       10.10        8.58      0.88 o 
  -1  -1  23        3.00        4.10      1.11 o 
  -1  -1  22       86.49       91.76      1.99 o 
  -1  -1  21      122.71      118.15      3.45 o 
  -1  -1  20       51.95       51.05      1.36 o 
  -1  -1  16      172.47      184.20      4.28 o 
  -1  -1  12       10.06        6.21      1.07 o 
  -1  -1  11      125.64      148.65      3.09 o 
  -1  -1  10       72.72       86.83      2.29 o 
  -1  -1   9     1502.07     1581.01      8.43 o 
  -1  -1   8       81.06       81.10      1.90 o 
  -1  -1   7        2.28        3.30      0.79 o 
  -1  -1   6       31.75       35.34      3.05 o 
  -1  -1   5      419.60      388.46     16.30 o 
  -1  -1   4      119.88      132.58      1.60 o 
  -1  -1   3      781.39      862.14      6.22 o 
   1   1  -2       65.76      109.57      3.13 o 
  -1  -1   1      275.01      294.74      7.16 o 
  -1  -1   0       18.41       15.49      0.67 o 
  -1  -1  -1      180.60      245.93     19.49 o 
   1   1   2      903.03      996.41      3.98 o 
   1   1   3      500.68      502.52      2.93 o 
   1   1   4     2145.68     2127.39     21.73 o 
   1   1   5      796.77      902.77     20.71 o 
  -1  -1  -6      108.06      111.31      1.83 o 
  -1  -1  -7      700.50      793.06      5.03 o 
  -1  -1  -8     1685.44     1874.22     24.70 o 
  -1  -1  -9      175.30      196.63      2.91 o 
  -1  -1 -10       42.95       58.24      1.81 o 
  -1  -1 -11        0.93        2.12      0.87 o 
  -1  -1 -12       13.96       19.62      1.18 o 
   1   1  13       18.38       18.23      2.03 o 
   1   1  14      764.53      762.28      7.61 o 
   1   1  24       20.35       20.60      1.00 o 
   1   1  25        0.36        2.62      0.69 o 
   1   1  26       21.73       21.96      0.96 o 
   1   1  27        3.53        3.32      0.65 o 
   1   1  28        4.80        3.45      0.61 o 
   1   1  29        0.35        1.12      0.54 o 
  -1  -2  31        3.49        5.02      0.54 o 
  -1  -2  30        0.07        1.97      0.58 o 
  -1  -2  29        4.00        5.09      0.66 o 
  -1  -2  28       11.17        6.70      1.10 o 
  -1  -2  27       19.89       18.92      2.36 o 
  -1  -2  26       10.16        9.08      0.87 o 
  -1  -2  25        4.03        2.98      0.78 o 
  -1  -2  24       15.20       13.18      2.29 o 
  -1  -2  23       11.46       10.35      0.92 o 
  -1  -2  22       15.96       19.06      1.62 o 
  -1  -2  21        0.20        2.62      0.71 o 
  -1  -2  20      228.52      233.60      5.55 o 
  -1  -2  19      197.18      218.26      5.82 o 
  -1  -2  16      117.85      111.47      3.40 o 
  -1  -2  15       86.35       89.12      3.04 o 
  -1  -2  14       80.42       89.59      2.84 o 
  -1  -2  13       93.45      106.18      2.88 o 
  -1  -2  12        3.06        3.46      0.97 o 
  -1  -2  11       89.22       88.20      2.46 o 
  -1  -2  10      221.83      234.18      3.58 o 
  -1  -2   9      336.47      373.09      4.20 o 
  -1  -2   8      153.66      169.20      2.74 o 
  -1  -2   7        2.84        8.52      0.79 o 
  -1  -2   6     3465.51     3761.49     25.26 o 
   1   2  -5      334.30      330.83      8.38 o 
   1   2  -4     1145.56     1190.51     15.56 o 
   1   2  -3      626.25      684.78     15.81 o 
   1   2  -2     5562.45     5855.58     46.23 o 
  -1  -2   1      893.03     1002.15      4.87 o 
  -1  -2   0     5883.80     6543.75    311.27 o 
  -1  -2  -1     2126.51     2378.84    218.41 o 
   1   2   2       70.05       76.99      1.60 o 
   1   2   3       22.05       27.71      1.03 o 
   1   2   4      138.42      164.94      3.27 o 
   1   2   5       42.81       42.67      1.27 o 
   1   2   6      939.19     1043.32      5.98 o 
   1   2   7      460.37      440.08      4.16 o 
   1   2   8      220.27      268.04      3.51 o 
   1   2   9       38.46       39.74      1.65 o 
   1   2  10      370.81      387.10      4.75 o 
   1   2  12        1.41        0.32      1.00 o 
   1   2  23       21.37       26.64      1.07 o 
   1   2  24       30.68       34.24      1.13 o 
   1   2  25       10.71       13.14      0.85 o 
   1   2  26        9.85       13.16      0.79 o 
   1   2  27        3.30        3.92      0.63 o 
   1   2  28        2.83        3.13      0.56 o 
  -1  -3  31        0.02        1.57      0.46 o 
  -1  -3  30        7.72        8.86      0.67 o 
  -1  -3  29        3.84        5.26      0.70 o 
  -1  -3  28        4.52        5.63      0.74 o 
  -1  -3  27        0.48       -0.08      1.10 o 
  -1  -3  26        0.77        0.35      0.72 o 
  -1  -3  25       15.09       14.95      1.00 o 
  -1  -3  24        2.96        3.43      1.06 o 
  -1  -3  23        6.24        7.38      0.86 o 
  -1  -3  22        4.44        6.26      0.80 o 
  -1  -3  21        5.11        4.53      1.20 o 
  -1  -3  20      203.02      221.31      3.12 o 
  -1  -3  19        0.53        1.28      0.91 o 
   1   3 -18       24.72       24.39      1.38 o 
   1   3 -17      196.97      202.16      9.93 o 
   1   3 -16        3.79        0.51      2.65 o 
   1   3 -15       20.49       23.85      1.91 o 
   1   3 -14        6.68        9.49      1.34 o 
   1   3 -13        0.13        2.93      1.15 o 
   1   3 -12        3.07        8.27      1.37 o 
   1   3 -11       26.03       25.45      1.71 o 
   1   3 -10      421.91      379.14      4.81 o 
   1   3  -9       86.25       98.43      2.54 o 
   1   3  -8       39.68       37.33      1.65 o 
  -1  -3   7     2139.84     2515.35     12.27 o 
  -1  -3   6      253.96      300.35      6.82 o 
   1   3  -5        9.69       11.84      1.28 o 
   1   3  -4      169.85      189.61     13.69 o 
   1   3  -3      836.50      946.06     32.91 o 
   1   3  -2      326.12      356.01     15.74 o 
  -1  -3   1      201.68      295.73     11.44 o 
  -1  -3   0     7737.47     9061.03    522.42 o 
   1   3   1      108.95      113.94      2.14 o 
   1   3   2     1247.30     1387.21      7.12 o 
   1   3   3      292.77      345.74      3.68 o 
   1   3   4      338.70      402.56      4.24 o 
   1   3   5       50.71       60.83      1.82 o 
   1   3   6      379.63      491.88      4.92 o 
   1   3   7      818.10     1023.71      7.26 o 
   1   3   9       12.77       24.63      1.48 o 
   1   3  20      146.16      165.06      2.08 o 
   1   3  21       17.56       19.97      0.96 o 
   1   3  22       10.54       17.38      0.91 o 
   1   3  23        6.30        8.20      0.77 o 
   1   3  24        7.88       11.84      0.77 o 
   1   3  25        9.49       13.76      0.75 o 
  -1  -4  30       21.83       23.54      0.83 o 
  -1  -4  29        0.51        1.00      0.63 o 
  -1  -4  28        0.16        1.33      0.66 o 
  -1  -4  27        2.74        3.00      0.75 o 
  -1  -4  26        3.91        5.06      1.06 o 
  -1  -4  25        1.59        3.12      1.32 o 
  -1  -4  24       54.80       56.06      4.35 o 
  -1  -4  23        1.78        3.93      0.79 o 
  -1  -4  22        9.50        6.11      1.21 o 
  -1  -4  21       92.75       97.77     14.17 o 
  -1  -4  20      252.42      222.58     22.32 o 
   1   4 -19      135.15      120.04      2.87 o 
   1   4 -18       14.72       18.50      1.19 o 
   1   4 -17       18.94       18.78      1.15 o 
   1   4 -16       19.81       17.86      1.87 o 
   1   4 -15      299.02      268.02      4.96 o 
   1   4 -14     2382.75     2198.94     13.60 o 
   1   4 -13       55.97       50.86      2.35 o 
   1   4 -12      439.93      411.96      5.70 o 
   1   4 -11      251.61      235.27      4.25 o 
   1   4 -10      157.22      144.46      3.30 o 
   1   4  -9       13.38       16.06      1.59 o 
   1   4  -8      714.11      803.17     76.64 o 
   1   4  -7      447.82      527.95     54.58 o 
   1   4  -6       12.19       11.97      1.34 o 
   1   4  -5     1264.53     1656.62    218.08 o 
   1   4  -4     2631.82     3299.49    296.94 o 
   1   4  -3      470.89      614.77     39.73 o 
   1   4  -2      927.63     1190.05     92.62 o 
  -1  -4   1      120.19      178.09     11.02 o 
  -1  -4   0       87.58      108.36     12.03 o 
  -1  -4  -1       33.26       51.41      6.72 o 
   1   4   2     1489.14     1623.06      9.05 o 
   1   4   3      250.89      249.92      3.67 o 
   1   4   4      278.04      298.27      3.99 o 
   1   4   5      257.14      286.61     24.04 o 
   1   4   6      329.32      357.59      9.36 o 
   1   4   7       11.79       19.04      1.40 o 
   1   4   8       23.81       21.49      1.40 o 
   1   4   9      498.47      483.19      5.55 o 
   1   4  24        3.10        3.28      0.62 o 
   1   4  25        1.50        1.24      0.55 o 
   1   4  26        0.47        0.41      0.45 o 
  -1  -5  30        0.24        0.51      0.49 o 
  -1  -5  29        0.03        0.96      0.60 o 
  -1  -5  28       29.37       36.99      1.13 o 
  -1  -5  27        0.43        1.14      0.64 o 
  -1  -5  26       17.37       18.56      0.96 o 
  -1  -5  25        8.06       11.59      0.86 o 
  -1  -5  24       48.35       48.30      1.43 o 
  -1  -5  23        1.79        0.85      0.67 o 
  -1  -5  22       27.25       20.70      1.04 o 
  -1  -5  21       81.19       84.14      1.74 o 
   1   5 -20       23.05       24.50      1.48 o 
   1   5 -19       15.55       16.23      0.84 o 
  -1  -5  18      109.93      104.19      2.00 o 
  -1  -5  17       14.36       17.21      1.03 o 
   1   5 -16       12.15       10.03      1.07 o 
   1   5 -15       15.01       17.99      1.79 o 
   1   5 -14      233.72      201.00      4.54 o 
   1   5 -13      173.47      154.47      3.90 o 
   1   5 -12       24.01       18.10      1.67 o 
   1   5 -11       42.82       41.22      2.13 o 
   1   5 -10        7.68        6.00      1.42 o 
   1   5  -9        1.23        1.84      1.12 o 
   1   5  -8       59.22       61.09      2.38 o 
   1   5  -7       13.09       16.55      2.84 o 
   1   5  -6        3.31        3.61      1.15 o 
   1   5  -5      795.00      776.28      7.33 o 
   1   5  -4        2.27        1.57      1.04 o 
   1   5  -3       15.82       20.05      1.49 o 
   1   5  -2      176.24      178.96      3.52 o 
  -1  -5   1       54.01       80.63      6.27 o 
  -1  -5   0       40.57       53.09      8.34 o 
  -1  -5  -1     1708.96     2137.81    367.29 o 
  -1  -5  -2      103.09      111.41     20.54 o 
   1   5   3      121.58      157.14     22.30 o 
   1   5   4      112.26      123.34      3.03 o 
   1   5   5       26.59       24.84      3.70 o 
   1   5   6      300.42      324.61     23.72 o 
   1   5   7     1238.27     1387.61     10.09 o 
   1   5   8      660.83      706.01      7.44 o 
   1   5  12        0.34        3.10      1.55 o 
   1   5  15       11.69        9.69      0.76 o 
   1   5  24       46.57       45.39      1.01 o 
   1   5  25        4.89        4.35      0.49 o 
  -1  -6  29       21.00       29.35      0.81 o 
  -1  -6  28        1.17        2.83      0.59 o 
  -1  -6  27       13.63       15.45      0.86 o 
  -1  -6  26       18.92       16.09      0.88 o 
  -1  -6  25        0.02        0.49      0.66 o 
  -1  -6  24        8.08        9.82      0.84 o 
  -1  -6  23        2.29        4.54      0.77 o 
   1   6 -22       15.30       15.25      0.83 o 
  -1  -6  21        1.15        0.70      0.60 o 
   1   6 -20       11.29        9.61      0.77 o 
   1   6 -19      290.98      268.52      8.21 o 
   1   6 -18        0.21        0.32      0.79 o 
  -1  -6  17        6.08        6.25      0.78 o 
  -1  -6  16       15.77       14.87      0.91 o 
  -1  -6  15      127.93      122.96      2.08 o 
   1   6 -14      308.33      278.22      3.87 o 
  -1  -6  13     1011.06      970.77      4.46 o 
   1   6 -12      208.08      201.82      7.52 o 
   1   6 -11        2.16        2.49      1.43 o 
   1   6 -10      199.25      189.16      4.30 o 
   1   6  -9      384.16      355.94      5.72 o 
   1   6  -8        9.44        9.01      1.59 o 
   1   6  -7      134.04      115.73      3.21 o 
   1   6  -6       65.54       64.47      2.54 o 
   1   6  -5       71.60       66.32      2.55 o 
   1   6  -4        4.81        4.36      1.28 o 
   1   6  -3      212.98      215.78      4.23 o 
   1   6  -2        5.15        3.66      1.36 o 
   1   6  -1       15.03       16.75      1.52 o 
   1   6   0      128.90      122.17      3.23 o 
   1   6   1        0.25        0.38      1.26 o 
   1   6   2       90.71       91.90      2.94 o 
   1   6   3      154.99      178.57     37.59 o 
   1   6   4       63.61       64.40      2.45 o 
   1   6   5       45.01       57.76      2.39 o 
  -1  -6  -6       57.39       76.27      9.33 o 
  -1  -6  -7      362.43      395.13     34.91 o 
  -1  -6  -8        7.45       11.64      0.81 o 
  -1  -6  -9       11.00       10.96      0.94 o 
   1   6  10       63.01       67.14      5.13 o 
   1   6  11       29.47       27.96      1.86 o 
   1   6  15        4.85        1.88      0.64 o 
   1   6  23        0.51        0.11      0.45 o 
   1   6  24        2.40        2.75      0.44 o 
  -1  -7  27        2.98        3.71      0.57 o 
  -1  -7  26       31.06       38.13      1.04 o 
  -1  -7  25        2.04        1.68      0.63 o 
   1   7 -24       14.92       15.27      0.71 o 
   1   7 -23        0.46        0.05      0.56 o 
   1   7 -22       20.95       22.25      0.88 o 
   1   7 -21       74.98       75.35      1.42 o 
   1   7 -20        0.39        0.54      0.61 o 
   1   7 -19       34.03       33.42      1.22 o 
   1   7 -18        0.23        1.00      0.62 o 
  -1  -7  17       68.41       62.41      1.38 o 
  -1  -7  16        1.62        1.18      0.68 o 
  -1  -7  15       19.62       20.61      0.95 o 
  -1  -7  14      117.20      104.32      1.72 o 
  -1  -7  13       48.28       45.68      1.24 o 
   1   7 -12       17.48       18.07      1.20 o 
   1   7 -11      202.87      185.87      4.83 o 
   1   7 -10      242.62      218.61      3.74 o 
   1   7  -9      153.75      136.42      4.84 o 
   1   7  -8       62.15       58.38      2.25 o 
   1   7  -7       61.08       58.74      3.17 o 
   1   7  -6       39.09       40.30      4.18 o 
   1   7  -5        2.34        0.51      1.39 o 
   1   7  -4      119.70      114.14      3.32 o 
   1   7  -3       69.59       62.57      2.54 o 
   1   7  -2        4.83        5.89      1.34 o 
  -1  -7   1      111.00      110.85      4.99 o 
  -1  -7   0      253.06      251.25      5.80 o 
  -1  -7  -1       38.05       45.61      2.13 o 
  -1  -7  -2      194.84      200.06      2.75 o 
   1   7   3      107.69      115.02      1.93 o 
   1   7   4      103.15      101.27      1.83 o 
   1   7   5       15.07       16.06      0.99 o 
  -1  -7  -6       86.63       96.74      1.98 o 
   1   7   7       95.73      103.54      3.01 o 
  -1  -7  -8        1.44        1.91      0.76 o 
   1   7   9       74.15       74.58      1.66 o 
  -1  -7 -10       78.56       91.61      9.41 o 
  -1  -7 -11       11.09       10.86      1.66 o 
   1   7  12       55.53       50.69      1.38 o 
  -1  -7 -13       48.59       54.13      1.27 o 
   1   7  14       42.17       34.45      1.08 o 
   1   7  16        0.14       -0.19      0.54 o 
   1   7  22        3.68        3.99      0.43 o 
  -1  -8  25        6.85       10.64      0.60 o 
   1   8 -24        4.46        8.29      0.88 o 
   1   8 -23        0.15        0.67      0.50 o 
   1   8 -22        2.03        1.89      0.56 o 
   1   8 -21       13.66       14.82      0.76 o 
   1   8 -20       17.55       19.93      1.25 o 
   1   8 -19        7.38        8.15      0.71 o 
   1   8 -18        5.59        5.00      0.64 o 
   1   8 -17        7.39        8.24      0.75 o 
   1   8 -16       23.98       23.24      0.98 o 
  -1  -8  15       36.19       30.65      1.12 o 
  -1  -8  14       25.78       23.71      1.05 o 
  -1  -8  13       35.19       30.32      1.11 o 
  -1  -8  12       35.29       31.67      1.09 o 
  -1  -8  11      133.20      120.28      7.12 o 
  -1  -8  10       26.88       25.25      2.58 o 
  -1  -8   9       15.22       13.76      2.52 o 
  -1  -8   8       30.02       25.26      2.37 o 
  -1  -8   7        0.64        0.35      1.17 o 
  -1  -8   6        0.97        1.07      2.30 o 
  -1  -8   5      138.63      131.79      1.74 o 
  -1  -8   4       19.55       18.10      1.32 o 
  -1  -8   3       84.03       84.91      2.22 o 
   1   8  -2       26.99       29.46      1.05 o 
   1   8  -1        8.63        8.57      0.78 o 
   1   8   0       23.80       22.04      0.96 o 
  -1  -8  -1       30.97       30.57      1.45 o 
  -1  -8  -2       58.98       47.74      1.38 o 
  -1  -8  -3        9.06        9.73      0.78 o 
  -1  -8  -4        3.69        4.37      0.72 o 
  -1  -8  -5       11.75       11.41      0.86 o 
  -1  -8  -6        2.60        5.03      0.74 o 
  -1  -8  -7       75.00       75.23      4.46 o 
  -1  -8  -8      106.01      110.26      7.10 o 
  -1  -8  -9      297.09      330.51     32.76 o 
  -1  -8 -10        5.25        7.17      0.88 o 
  -1  -8 -11        7.53       10.47      1.76 o 
  -1  -8 -12        2.76        2.31      0.85 o 
  -1  -8 -13        0.01       -0.50      0.62 o 
   1   8  14        0.20        0.31      0.53 o 
   1   8  15       33.01       29.37      0.89 o 
   1   8  16       27.71       25.55      0.82 o 
   1   8  17        0.39        3.68      0.51 o 
   1   8  18       11.23       10.87      0.58 o 
   1   8  19        0.89        1.43      1.10 o 
   1   8  20        2.20        2.17      0.34 o 
   1   9 -22       10.22       13.82      0.57 o 
   1   9 -21        2.38        2.79      0.53 o 
   1   9 -20        0.42        0.37      0.53 o 
   1   9 -19        9.21       11.18      0.70 o 
   1   9 -18        8.57       11.34      0.71 o 
   1   9 -17        9.16        9.91      0.74 o 
   1   9 -16        1.96        2.29      0.65 o 
   1   9 -15       11.02       10.89      0.79 o 
   1   9 -14        5.11        5.26      0.67 o 
  -1  -9  13        0.07       -0.58      0.72 o 
  -1  -9  12       19.58       17.06      0.90 o 
  -1  -9  11       56.20       51.23      2.27 o 
  -1  -9  10        0.08        1.45      0.64 o 
  -1  -9   9      240.24      219.98      9.60 o 
  -1  -9   8      132.15      123.80      5.42 o 
  -1  -9   7        5.47        8.57      0.75 o 
   1   9  -6       29.17       26.76      0.95 o 
  -1  -9   5      134.30      123.52      7.58 o 
  -1  -9   4       98.94      100.95      9.12 o 
   1   9  -3       47.62       48.31      1.25 o 
   1   9  -2      248.67      235.30      2.50 o 
   1   9  -1      103.80       99.11      1.68 o 
   1   9   0        0.09        1.12      0.63 o 
   1   9   1       42.38       40.58      1.19 o 
   1   9   2        0.65        1.12      0.63 o 
   1   9   3       10.28       11.58      0.83 o 
   1   9   4       81.22       88.34      1.64 o 
   1   9   5       17.06       21.03      0.98 o 
   1   9   6       10.26       12.27      0.84 o 
   1   9   7        3.60        6.09      0.72 o 
   1   9   8      138.38      146.35      2.06 o 
   1   9   9       11.31       13.33      0.85 o 
   1   9  10        0.01        4.16      0.71 o 
   1   9  11        0.12        1.95      0.62 o 
   1   9  12        6.36        6.23      0.63 o 
   1   9  13        0.53        1.15      0.50 o 
   1   9  14       38.32       35.72      0.84 o 
   1   9  15       44.85       37.49      0.80 o 
   1   9  16        5.16        5.88      0.45 o 
   1   9  17        7.71        7.42      0.39 o 
   1  10 -20        0.28        1.42      0.41 o 
   1  10 -19        0.05       -0.45      0.45 o 
   1  10 -18        0.16       -0.39      0.53 o 
   1  10 -17        0.12        0.50      0.54 o 
   1  10 -16       53.37       64.52      1.18 o 
   1  10 -15        0.32        1.11      0.58 o 
   1  10 -14        8.45       12.42      0.73 o 
   1  10 -13        0.17        0.39      0.58 o 
   1  10 -12       18.16       20.02      0.84 o 
   1  10 -11        5.18        6.27      0.65 o 
   1  10 -10       14.39       17.28      0.76 o 
   1  10  -9        4.59        6.14      0.74 o 
   1  10  -8       10.21       12.51      0.71 o 
   1  10  -7        3.89        5.47      0.60 o 
   1  10  -6       92.22       99.88      2.79 o 
   1  10  -5       19.72       21.71      0.88 o 
   1  10  -4        0.91        2.97      0.60 o 
   1  10  -3        8.47        7.28      0.68 o 
   1  10  -2        0.01        0.82      0.57 o 
   1  10  -1        0.03        0.88      0.58 o 
   1  10   0       38.05       42.80      1.14 o 
   1  10   1       10.46       11.10      0.77 o 
   1  10   2        6.87        7.54      0.71 o 
   1  10   3        0.03        0.57      0.56 o 
   1  10   4        6.08        7.52      0.70 o 
   1  10   5       17.48       16.79      0.82 o 
   1  10   6        9.95       11.55      0.75 o 
   1  10   7       24.23       26.03      0.91 o 
   1  10   8        7.80        8.68      0.67 o 
   1  10   9        0.01        0.74      0.51 o 
   1  10  10        0.22        0.09      0.46 o 
   1  10  11        5.14        6.56      0.52 o 
   1  10  12        0.63        0.66      0.38 o 
   1  10  13        8.26        7.47      0.42 o 
   1  11 -15        8.93       10.80      0.53 o 
   1  11 -14        5.32        6.88      0.52 o 
   1  11 -13        0.74        0.81      0.45 o 
   1  11 -12        0.15       -0.13      0.45 o 
   1  11 -11        0.57        0.57      0.47 o 
   1  11 -10       30.38       39.09      0.83 o 
   1  11  -9        0.20        1.10      0.44 o 
   1  11  -8        1.26        1.47      0.43 o 
   1  11  -7       18.57       19.79      0.63 o 
   1  11  -6       51.14       59.04      2.24 o 
   1  11  -5        2.45        3.70      0.50 o 
   1  11  -4       22.83       19.68      0.69 o 
   1  11  -3       43.18       47.10      0.96 o 
   1  11  -2        7.63        9.09      0.59 o 
   1  11  -1        5.25        6.96      0.73 o 
   1  11   0       19.63       23.38      0.75 o 
   1  11   1        1.62        2.54      0.48 o 
   1  11   2        5.71        6.78      0.54 o 
   1  11   3        1.56        2.26      0.45 o 
   1  11   4        7.35        9.15      0.54 o 
   1  11   5        1.85        1.88      0.41 o 
   1  11   6        6.50        7.67      0.47 o 
   1  11   7        9.25        9.25      0.45 o 
  -1 -11  -8        2.23        3.40      0.39 o 
  -2  11   8        1.06        0.77      0.37 o 
  -2  11   7        2.49        1.31      0.39 o 
  -2  11   6        0.04        0.10      0.36 o 
  -2  11   5        1.42        1.18      0.40 o 
  -2  11   4        7.82        9.02      0.50 o 
  -2  11   3        2.37        1.99      0.45 o 
  -2  11   2        1.02        0.57      0.44 o 
  -2  11   1        0.38        0.93      0.46 o 
  -2  11   0        8.04        6.56      0.56 o 
  -2  11  -1        9.45        7.78      0.60 o 
  -2  11  -2        3.77        4.22      0.56 o 
  -2  11  -3       32.17       29.75      1.18 o 
  -2  11  -4        0.76        1.18      0.55 o 
  -2  11  -5        6.81        5.59      0.59 o 
  -2  11  -6       14.64       15.35      0.74 o 
  -2  11  -7        1.22        0.70      0.52 o 
  -2  11  -8        0.06        0.20      0.47 o 
  -2  11  -9        6.95        7.54      0.60 o 
  -2  11 -10        0.19        1.09      0.48 o 
  -2  11 -11        0.11        0.64      0.43 o 
  -2  11 -12       14.43       20.07      0.57 o 
  -2  10  14        3.88        3.35      0.42 o 
  -2  10  13        0.38        0.69      0.42 o 
  -2  10  12        4.61        4.00      0.53 o 
  -2  10  11       10.26        7.98      0.93 o 
  -2  10  10        0.30        0.28      0.40 o 
  -2  10   9        8.46        7.45      0.54 o 
  -2  10   8        2.99        1.92      0.49 o 
  -2  10   7        3.44        2.78      0.49 o 
  -2  10   6        4.58        3.82      0.54 o 
  -2  10   5       39.60       34.42      0.93 o 
  -2  10   4        5.01        2.97      0.56 o 
  -2  10   3        0.00       -0.36      0.52 o 
  -2  10   2        3.37        3.24      0.59 o 
  -2  10   1        2.33        2.50      0.60 o 
  -2  10   0        3.90        2.64      0.59 o 
  -2  10  -1        0.31       -0.01      0.56 o 
  -2  10  -2        0.19       -0.50      0.57 o 
  -2  10  -3        1.44        0.42      0.96 o 
  -2  10  -4        1.18        1.53      0.60 o 
  -2  10  -5       21.86       19.25      0.88 o 
  -2  10  -6        2.99        2.84      0.63 o 
  -2  10  -7        0.30        0.77      0.59 o 
  -2  10  -8        3.26        3.34      0.59 o 
  -2  10  -9       12.42       13.21      1.17 o 
  -2  10 -10       16.88       20.37      0.99 o 
  -2  10 -11       11.03       13.58      1.51 o 
  -2  10 -12        4.36        3.14      0.57 o 
  -2  10 -13        0.98        0.81      0.52 o 
  -2  10 -14        0.56        0.11      0.63 o 
  -2  10 -15        7.09        8.30      0.61 o 
  -2  10 -16        0.81        1.33      0.48 o 
  -2  10 -17        4.53        6.90      0.53 o 
  -2  10 -18        9.41        9.80      0.54 o 
  -2   9  17        0.84        0.29      0.44 o 
  -2   9  16        3.35        3.24      0.54 o 
  -2   9  15        1.86        0.73      0.55 o 
  -2   9  14        7.22        8.72      0.71 o 
  -2   9  13       17.30       15.11      0.63 o 
  -2   9  12       29.53       28.19      0.85 o 
  -2   9  11        7.12        6.92      0.64 o 
  -2   9  10        5.19        4.61      0.62 o 
  -2   9   9       21.89       21.74      0.91 o 
  -2   9   8        0.23       -0.15      0.58 o 
  -2   9   7        1.08        0.62      0.57 o 
  -2   9   6       39.62       36.32      4.95 o 
  -2   9   5       74.34       70.58      4.73 o 
  -2   9   4        1.12        0.62      0.58 o 
  -2   9   3        2.96        3.02      0.63 o 
  -2   9   2        6.66        4.76      0.68 o 
  -2   9   1        0.02       -0.05      0.57 o 
  -2   9   0        2.28        2.56      0.63 o 
  -2   9  -1        7.22        5.95      1.17 o 
  -2   9  -2       21.24       20.24      1.02 o 
  -2   9  -3       29.32       22.32      1.69 o 
  -2   9  -4      171.59      139.95      5.61 o 
  -2   9  -5       43.15       31.72      2.19 o 
  -2   9  -6       28.65       28.25      0.97 o 
  -2   9  -7       45.43       37.94      1.33 o 
  -2   9  -8        3.06        3.66      0.63 o 
  -2   9  -9       10.02        9.74      0.86 o 
  -2   9 -10       84.49       78.49      7.20 o 
  -2   9 -11       37.09       33.76      2.46 o 
  -2   9 -12       17.16       18.46      2.47 o 
  -2   9 -13        9.88        9.74      1.10 o 
  -2   9 -14       15.99       20.65      0.79 o 
  -2   9 -15        0.13        0.42      0.68 o 
  -2   9 -16        8.30        9.68      0.65 o 
  -2   9 -17        1.57        2.04      0.54 o 
  -2   9 -18        0.11       -0.10      0.49 o 
  -2   9 -19        1.80        2.45      0.51 o 
  -2   9 -20        7.94       11.64      0.60 o 
  -2   9 -21        0.04       -0.45      0.45 o 
  -2   8  20        0.94        1.50      0.38 o 
  -2   8  19        2.77        1.64      0.92 o 
  -2   8  18        0.63        0.71      0.55 o 
  -2   8  17       17.29       20.77      0.88 o 
  -2   8  16        0.81        1.32      0.63 o 
  -2   8  15        3.85        3.80      0.64 o 
  -2   8  14        7.61        8.71      0.68 o 
  -2   8  13       28.48       28.89      1.02 o 
  -2   8  12        8.63        8.08      0.72 o 
  -2   8  11        1.78        3.09      0.67 o 
  -2   8  10       91.84       95.73      1.69 o 
  -2   8   9       10.76        9.45      0.84 o 
  -2   8   8        0.03        0.21      0.59 o 
  -2   8   7       46.44       44.74      3.10 o 
  -2   8   6      161.29      148.86     12.01 o 
  -2   8   5        3.26        3.17      0.64 o 
  -2   8   4        0.17        0.22      0.54 o 
  -2   8   3        9.93        7.57      1.37 o 
  -2   8   2        0.62        0.18      0.54 o 
  -2   8   1        0.40        0.60      0.55 o 
  -2   8   0        5.66        5.10      0.66 o 
  -2   8  -1       20.89       17.13      1.67 o 
  -2   8  -2        7.19        6.63      0.67 o 
  -2   8  -3       24.97       26.78      1.01 o 
  -2   8  -4        5.82        3.87      0.64 o 
  -2   8  -5        4.37        4.61      1.87 o 
  -2   8  -6        0.05       -0.08      0.87 o 
  -2   8  -7       57.71       46.57      2.84 o 
  -2   8  -8        1.68        0.77      0.67 o 
  -2   8  -9       39.40       27.80      3.73 o 
  -2   8 -10      207.08      162.04     19.01 o 
  -2   8 -11        0.14       -0.52      0.63 o 
  -2   8 -12        0.25        1.19      0.61 o 
  -2   8 -13       91.20       95.17     17.41 o 
  -2   8 -14       60.55       66.80     12.86 o 
  -2   8 -15        1.91        1.84      0.63 o 
  -2   8 -16        0.32        0.32      0.58 o 
  -2   8 -17        5.52        4.31      0.67 o 
  -2   8 -18        8.20        9.76      0.72 o 
  -2   8 -19        1.09        1.65      0.60 o 
  -2   8 -20        8.39        8.40      0.70 o 
  -2   8 -21        0.21        0.21      0.55 o 
  -2   8 -22        0.47        0.83      0.52 o 
  -2   8 -23       13.31       13.47      0.99 o 
   2  -8  24       19.70       24.84      0.65 o 
  -2   7  23        0.01        0.44      0.37 o 
  -2   7  22        0.94        0.61      0.45 o 
  -2   7  21        6.50        5.20      0.55 o 
  -2   7  20        3.16        3.29      0.95 o 
  -2   7  19        0.61        0.15      0.63 o 
  -2   7  18        2.02        2.56      0.74 o 
  -2   7  17       21.30       22.57      1.12 o 
  -2   7  16       12.62       11.77      0.91 o 
  -2   7  15        9.75        9.56      0.82 o 
  -2   7  14       48.29       49.38      1.33 o 
  -2   7  13       18.70       17.23      1.79 o 
  -2   7  12       10.11       12.15      2.39 o 
  -2   7  11       98.83       98.77     13.31 o 
  -2   7  10       51.90       53.83      1.31 o 
  -2   7   9       17.83       18.20      0.89 o 
  -2   7   8        0.22        0.65      0.59 o 
  -2   7   7       99.88      105.12      2.67 o 
  -2   7   6        0.00       -0.35      0.82 o 
  -2   7   5       11.44       10.32      0.86 o 
  -2   7   4      104.49       97.23      2.07 o 
  -2   7   3        0.04        0.62      0.89 o 
  -2   7   2        0.35        1.12      0.73 o 
  -2   7   1        1.06        1.64      0.74 o 
  -2   7   0        4.32        1.60      0.72 o 
  -2   7  -1        0.10       -0.17      0.72 o 
  -2   7  -2        0.99        1.76      0.71 o 
  -2   7  -3        0.43        0.98      0.77 o 
  -2   7  -4        1.93        1.06      0.72 o 
  -2   7  -5        0.05        0.64      0.64 o 
  -2   7  -6       55.50       39.85      1.05 o 
  -2   7  -7        7.93        7.21      0.80 o 
  -2   7  -8        4.90        4.86      0.75 o 
  -2   7  -9       58.04       46.89      3.32 o 
  -2   7 -10      143.83      123.81     12.23 o 
  -2   7 -11       15.26       13.56      0.82 o 
  -2   7 -12      114.73       90.47      1.60 o 
  -2   7 -13        2.79        4.60      0.76 o 
  -2   7 -14       43.32       32.47      1.08 o 
  -2   7 -15       50.53       39.48      1.17 o 
  -2   7 -16      156.17      144.21      2.07 o 
  -2   7 -17        1.40        1.90      0.64 o 
  -2   7 -18        2.71        1.50      0.66 o 
  -2   7 -19        7.76        8.04      0.82 o 
  -2   7 -20        1.44        1.52      0.69 o 
  -2   7 -21        1.51        1.54      0.69 o 
  -2   7 -22       25.11       30.54      2.25 o 
  -2   7 -23        4.78        6.98      0.66 o 
   2  -7  24        9.14        9.75      0.64 o 
   2  -7  25        0.28       -0.21      0.42 o 
   2  -7  26        0.01       -0.06      0.38 o 
  -2   6  25        1.70        1.57      0.40 o 
  -2   6  24        0.77        0.75      0.49 o 
  -2   6  23        0.55        0.76      0.51 o 
  -2   6  22        0.01        0.23      0.55 o 
  -2   6  21        0.14        0.62      0.56 o 
  -2   6  20        0.32        1.05      0.61 o 
  -2   6  19       11.82       11.38      0.85 o 
  -2   6  18        9.99       11.59      1.51 o 
  -2   6  17       50.94       55.35      2.50 o 
  -2   6  16       12.04       10.70      0.97 o 
  -2   6  15       10.05        9.69      0.88 o 
  -2   6  14       15.24       12.45      0.87 o 
  -2   6  13       17.42       15.78      0.93 o 
  -2   6  11      116.49      101.80      3.23 o 
  -2   6  10        2.53        1.72      1.35 o 
  -2   6   9       86.96      100.43      5.02 o 
  -2   6   8      106.46      114.48      7.05 o 
  -2   6   7      287.96      275.53      4.76 o 
  -2   6   6       23.84       20.57      1.52 o 
  -2   6   5       61.24       69.68      2.52 o 
  -2   6   4       78.80       83.32      2.67 o 
  -2   6   3       39.59       42.27      1.99 o 
  -2   6   2       12.77       18.13      1.53 o 
  -2   6   1      377.09      469.87     24.48 o 
  -2   6   0        3.54        1.69      1.13 o 
  -2   6  -1       68.13       71.88      4.18 o 
  -2   6  -2        0.11       -0.93      1.11 o 
  -2   6  -3       50.25       55.37      3.20 o 
  -2   6  -4       37.77       42.37      3.28 o 
  -2   6  -5      305.83      332.10     30.16 o 
  -2   6  -6      118.03      105.95      5.17 o 
  -2   6  -7       20.79       18.40      1.65 o 
  -2   6  -8      127.11      154.01      3.86 o 
  -2   6  -9       45.73       43.41      1.11 o 
  -2   6 -10       51.74       43.88      3.17 o 
  -2   6 -11      114.48      102.29     12.58 o 
  -2   6 -12        2.34        2.27      1.61 o 
  -2   6 -13       11.98        9.69      2.02 o 
  -2   6 -14       16.09       14.87      0.90 o 
  -2   6 -15       10.05        7.11      0.71 o 
  -2   6 -16       17.38       12.99      0.84 o 
  -2   6 -17        4.52        4.68      0.74 o 
  -2   6 -18       61.76       52.65      1.41 o 
  -2   6 -19       15.79       15.81      0.93 o 
  -2   6 -20       61.81       62.55      1.47 o 
  -2   6 -21        1.86        0.89      0.69 o 
  -2   6 -22       40.50       41.52      3.71 o 
  -2   6 -23        2.53        2.22      0.63 o 
  -2   6 -24        3.60        4.26      0.63 o 
  -2   6 -25        0.11        0.20      0.52 o 
   2  -6  26        0.02       -0.19      0.47 o 
   2  -6  27        3.29        4.12      0.47 o 
  -2   5  27        3.72        3.18      0.39 o 
  -2   5  26        3.38        3.71      0.49 o 
  -2   5  25        1.87        1.61      0.53 o 
  -2   5  24        7.99        6.99      0.66 o 
  -2   5  23        0.48        0.41      0.56 o 
  -2   5  22        1.69        0.54      0.59 o 
  -2   5  21        0.62        1.57      0.63 o 
  -2   5  20        0.28        0.73      0.64 o 
  -2   5  19        0.71        1.45      0.70 o 
  -2   5  18       44.15       47.62      1.36 o 
  -2   5  17        8.45        9.91      0.85 o 
  -2   5  16       22.92       21.94      1.27 o 
  -2   5  15        5.30        7.67      0.79 o 
  -2   5  14       76.92       79.34      1.94 o 
  -2   5  13      113.25      121.34     10.18 o 
  -2   5  12      121.18      131.87     13.44 o 
  -2   5  11       36.31       34.71      1.96 o 
  -2   5  10       23.93       21.59      1.61 o 
  -2   5   9       21.58       25.20      1.62 o 
  -2   5   8      172.56      174.95      3.64 o 
  -2   5   7      129.30      130.67      3.08 o 
  -2   5   6       18.12       12.28      1.29 o 
  -2   5   5       13.85        5.55      1.06 o 
  -2   5   4       38.52       33.14      1.62 o 
  -2   5   3        4.44        1.09      0.73 o 
  -2   5   2      357.27      413.28      4.56 o 
  -2   5   1       53.35       74.55      2.24 o 
  -2   5   0      180.35      228.48      5.71 o 
  -2   5  -1       15.55       17.12      1.33 o 
  -2   5  -2      712.26      761.77     34.33 o 
  -2   5  -3      207.66      212.28     13.02 o 
  -2   5  -4      114.53      125.07     10.25 o 
  -2   5  -5        7.46       12.13      1.26 o 
  -2   5  -6        1.58        1.25      1.01 o 
  -2   5  -7        0.53        0.45      0.92 o 
  -2   5  -8      371.57      438.71      5.95 o 
  -2   5  -9        6.81       12.50      1.38 o 
  -2   5 -10        0.03        0.46      1.10 o 
  -2   5 -11       29.91       29.89      2.01 o 
  -2   5 -12        0.43        0.87      1.12 o 
  -2   5 -13       13.53       13.30      1.05 o 
  -2   5 -14      364.26      368.32     16.81 o 
  -2   5 -15      182.25      182.40      4.23 o 
  -2   5 -16        4.09        4.74      0.67 o 
  -2   5 -17        2.61        3.85      0.73 o 
  -2   5 -18       10.04       15.99      0.93 o 
  -2   5 -19        1.54        2.29      0.74 o 
  -2   5 -20        0.23        0.51      0.69 o 
  -2   5 -21        2.52        1.25      0.68 o 
  -2   5 -22        0.11        0.40      0.66 o 
  -2   5 -23        1.38        0.65      0.63 o 
   2  -5  24        0.44        0.70      0.59 o 
   2  -5  25        4.53        3.68      0.59 o 
   2  -5  26        5.02        5.51      0.57 o 
   2  -5  27        1.88        1.60      0.88 o 
  -2   4  28        2.08        1.85      0.41 o 
  -2   4  27        2.52        2.76      0.49 o 
  -2   4  26        0.04        0.16      0.52 o 
  -2   4  25        6.68        5.78      0.66 o 
  -2   4  24        3.21        2.55      0.65 o 
  -2   4  23        0.02       -0.09      0.64 o 
  -2   4  22        9.99       10.62      1.13 o 
  -2   4  21       11.24       10.63      0.86 o 
  -2   4  20        1.73        1.23      0.67 o 
  -2   4  19        1.90        0.83      0.65 o 
  -2   4  18        0.05        0.51      0.64 o 
  -2   4  17        0.11        0.34      0.71 o 
  -2   4  16        1.51        1.96      0.66 o 
  -2   4  15       49.55       58.19      3.14 o 
  -2   4  14      146.55      167.99     10.81 o 
  -2   4  13       37.30       25.46      1.87 o 
  -2   4  12       31.67       31.16      1.89 o 
  -2   4  11       15.29       10.00      1.25 o 
  -2   4  10        4.21        1.61      0.99 o 
  -2   4   9       31.22       42.78      1.85 o 
  -2   4   8      126.12      118.94      2.82 o 
  -2   4   7      116.95      101.78      2.55 o 
  -2   4   6      101.71      108.41      2.56 o 
  -2   4   5       26.66       21.70      1.28 o 
  -2   4   4       12.83       12.95      1.10 o 
  -2   4   3       46.17       50.17      1.65 o 
  -2   4   2       95.58      111.56     13.10 o 
  -2   4   1      338.47      363.72      5.55 o 
  -2   4   0       62.10       84.93      2.05 o 
  -2   4  -1       21.54       22.01      1.26 o 
  -2   4  -2      274.17      273.47      9.06 o 
  -2   4  -3      160.62      151.09      6.83 o 
  -2   4  -4       66.95       52.76      1.97 o 
  -2   4  -5      239.37      223.37     14.11 o 
  -2   4  -6      293.79      311.05     29.54 o 
  -2   4  -7      410.04      433.33     25.55 o 
  -2   4  -8      103.01      100.97      4.10 o 
  -2   4  -9       51.26       45.95      2.01 o 
  -2   4 -10       14.33       18.40      1.48 o 
  -2   4 -11        3.42        5.28      1.26 o 
  -2   4 -12       23.82       20.89      1.68 o 
  -2   4 -13       23.59       25.79      1.93 o 
  -2   4 -14       96.98       90.98      3.08 o 
  -2   4 -15       13.24       11.48      1.02 o 
  -2   4 -16        4.47        4.29      0.93 o 
  -2   4 -17       30.05       31.42      1.07 o 
  -2   4 -18        3.56        4.24      0.78 o 
  -2   4 -19        1.72        1.08      0.71 o 
  -2   4 -20       31.18       26.68      1.05 o 
  -2   4 -21        5.71        5.15      0.80 o 
  -2   4 -22        1.15        0.69      0.67 o 
   2  -4  23       21.28       25.44      0.96 o 
   2  -4  24        0.86        2.43      0.64 o 
   2  -4  25        0.01        0.17      0.54 o
[truncated: 182,002 more chars]
